# Supplementary material for: Schizophrenia risk variants modulate transcription factor binding and gene expression in cortical cell types
Source: Cell Mol Life Sci. 2026 Mar 21;83(1):188. doi: 10.1007/s00018-026-06177-2 (PMC13046938; doi:10.1007/s00018-026-06177-2)
Supplement: Supplementary file 2 — Supplementary file2 (XLSX 1965 KB) [file 18_2026_6177_MOESM2_ESM.xlsx]

## Sheet: Table S1
Table S1. Number of marker peaks identified per cell type with logFC >= 1 and FDR <= 0.05.
celltype	number of marker peaks
Astro_FB	12930
Astro_PP	11984
Endothelial	2022
Exc_L2-3	29613
Exc_L3-5	12171
Exc_L4-6_1	8420
Exc_L4-6_2	12712
In_LAMP5	3251
In_PVALB_Ba	16170
In_PVALB_Ch	11350
In_SST	7346
In_VIP	9047
Microglia	22918
Oligodendrocyte	9450
OPC	12198

## Sheet: Table S2
Table S2. Number of enriched transcription factor binding motifs per celltype with P < 1*10^-10.
celltype	number of enriched motifs
Astro_FB	127
Astro_PP	128
Endothelial	86
Exc_L2-3	111
Exc_L3-5	143
Exc_L4-6_1	127
Exc_L4-6_2	98
In_LAMP5	57
In_PVALB_Ba	78
In_PVALB_Ch	150
In_SST	79
In_VIP	122
Microglia	153
OPC	113
Oligodendrocyte	111

## Sheet: Table S3
Table S3. Transcription factor binding motifs enriched within marker peaks of the different cell types with P < 1*10^-10.
motif	celltype	mlog10p
IRF2_3	Microglia	29.3204
MZF1.var.2_4	Astro_FB	24.6876
MZF1.var.2_4	Astro_PP	33.068
MZF1.var.2_4	Endothelial	12.2539
MZF1.var.2_4	Exc_L4-6_1	10.5028
MZF1.var.2_4	Microglia	57.6657
MZF1.var.2_4	Oligodendrocyte	17.9743
MZF1.var.2_4	OPC	35.8468
MAX..MYC_5	In_VIP	23.4056
MAX..MYC_5	Microglia	16.3544
RORA_9	In_PVALB_Ch	171.391
RORA.var.2_10	In_PVALB_Ch	276.083
RREB1_11	Astro_PP	12.7063
RREB1_11	Endothelial	15.302
RREB1_11	Exc_L2-3	48.8013
RREB1_11	Exc_L3-5	15.413
RREB1_11	Exc_L4-6_1	15.8811
RREB1_11	Microglia	28.261
RREB1_11	Oligodendrocyte	28.9015
RREB1_11	OPC	13.3857
SOX9_13	Oligodendrocyte	87.2383
TAL1..TCF3_15	Exc_L2-3	45.0159
TAL1..TCF3_15	Exc_L3-5	193.135
TAL1..TCF3_15	Exc_L4-6_1	67.8694
TAL1..TCF3_15	Exc_L4-6_2	375.402
TAL1..TCF3_15	In_PVALB_Ba	10.1378
TAL1..TCF3_15	In_PVALB_Ch	17.47
TAL1..TCF3_15	In_SST	55.8186
TAL1..TCF3_15	In_VIP	40.3105
REL_16	Astro_FB	17.4095
REL_16	Astro_PP	17.0142
REL_16	Microglia	25.8276
REL_16	OPC	16.1429
RELA_17	Astro_FB	18.5596
RELA_17	Astro_PP	19.2581
RELA_17	Endothelial	10.7901
RELA_17	Microglia	38.1189
RELA_17	OPC	14.7916
NFIC..TLX1_19	Astro_FB	71.9733
NFIC..TLX1_19	Astro_PP	78.1513
NFIC..TLX1_19	In_VIP	12.6958
NFIC..TLX1_19	Oligodendrocyte	11.432
NFIC..TLX1_19	OPC	58.6118
CTCF_21	Endothelial	12.2439
CTCF_21	Exc_L3-5	52.7378
CTCF_21	Exc_L4-6_1	38.1774
CTCF_21	In_VIP	11.6848
CTCF_21	Microglia	27.3499
CTCF_21	Oligodendrocyte	178.425
CTCF_21	OPC	18.0052
EWSR1.FLI1_22	Astro_FB	52.4263
EWSR1.FLI1_22	Astro_PP	71.024
EWSR1.FLI1_22	Endothelial	32.6586
EWSR1.FLI1_22	Exc_L2-3	66.0147
EWSR1.FLI1_22	Exc_L3-5	58.9101
EWSR1.FLI1_22	Exc_L4-6_1	72.4915
EWSR1.FLI1_22	Exc_L4-6_2	46.3012
EWSR1.FLI1_22	In_PVALB_Ba	13.3084
EWSR1.FLI1_22	In_PVALB_Ch	12.6919
EWSR1.FLI1_22	Microglia	214.532
EWSR1.FLI1_22	Oligodendrocyte	16.1301
EWSR1.FLI1_22	OPC	75.5321
REST_23	Astro_FB	22.7978
REST_23	Astro_PP	34.3347
REST_23	Exc_L3-5	31.1253
REST_23	In_VIP	29.3167
REST_23	Microglia	11.402
REST_23	Oligodendrocyte	28.377
REST_23	OPC	33.3971
INSM1_25	Astro_FB	64.0392
INSM1_25	Astro_PP	74.3722
INSM1_25	Endothelial	30.2108
INSM1_25	Exc_L3-5	36.1701
INSM1_25	Exc_L4-6_1	19.3829
INSM1_25	In_PVALB_Ch	10.8921
INSM1_25	In_VIP	17.5591
INSM1_25	Microglia	88.17
INSM1_25	Oligodendrocyte	62.6261
INSM1_25	OPC	90.99
PLAG1_28	Astro_FB	50.9842
PLAG1_28	Astro_PP	66.1049
PLAG1_28	Endothelial	45.6106
PLAG1_28	Exc_L3-5	27.6299
PLAG1_28	Exc_L4-6_1	34.5441
PLAG1_28	Microglia	136.94
PLAG1_28	Oligodendrocyte	84.9578
PLAG1_28	OPC	139.876
FOS_31	Exc_L2-3	541.827
FOS_31	Exc_L3-5	55.8798
FOS_31	Exc_L4-6_1	18.6845
FOS_31	Exc_L4-6_2	98.1285
FOS_31	In_PVALB_Ch	16.5377
FOS_31	In_SST	15.7761
FOS_31	In_VIP	94.2613
FOSL2_32	Endothelial	10.1548
FOSL2_32	Exc_L2-3	589.676
FOSL2_32	Exc_L3-5	91.9577
FOSL2_32	Exc_L4-6_1	29.852
FOSL2_32	Exc_L4-6_2	129.053
FOSL2_32	In_PVALB_Ba	10.0619
FOSL2_32	In_PVALB_Ch	21.7914
FOSL2_32	In_SST	10.4101
FOSL2_32	In_VIP	127.975
JUN_34	In_PVALB_Ch	21.5202
JUN.var.2_35	Exc_L2-3	537.636
JUN.var.2_35	Exc_L3-5	45.342
JUN.var.2_35	Exc_L4-6_2	103.261
JUN.var.2_35	In_PVALB_Ch	12.4491
JUN.var.2_35	In_SST	17.0063
JUN.var.2_35	In_VIP	63.9576
JUND.var.2_36	In_PVALB_Ch	18.9189
MEF2C_37	In_PVALB_Ba	34.6358
MAF..NFE2_38	Exc_L2-3	81.2379
MAF..NFE2_38	Exc_L4-6_2	15.4197
MAF..NFE2_38	In_PVALB_Ba	19.1236
MAF..NFE2_38	In_SST	21.0515
MAF..NFE2_38	In_VIP	17.855
NR2C2_39	Astro_FB	23.2491
NR2C2_39	Astro_PP	23.6638
NR2C2_39	Endothelial	30.636
NR2C2_39	Microglia	69.5372
NR2C2_39	Oligodendrocyte	21.2648
NR2C2_39	OPC	20.186
NRF1_40	Astro_FB	58.7506
NRF1_40	Astro_PP	50.8793
NRF1_40	Endothelial	42.4992
NRF1_40	Exc_L3-5	13.5857
NRF1_40	Exc_L4-6_1	38.9288
NRF1_40	In_LAMP5	33.0074
NRF1_40	In_PVALB_Ba	57.8606
NRF1_40	In_PVALB_Ch	66.3197
NRF1_40	In_SST	28.1057
NRF1_40	In_VIP	34.9201
NRF1_40	Microglia	61.7994
NRF1_40	Oligodendrocyte	128.69
NRF1_40	OPC	211.048
POU2F2_41	In_SST	37.9784
SMAD2..SMAD3..SMAD4_42	Exc_L3-5	45.6612
SMAD2..SMAD3..SMAD4_42	Exc_L4-6_1	15.3883
SMAD2..SMAD3..SMAD4_42	Exc_L4-6_2	15.4304
STAT1..STAT2_43	Microglia	197.912
ZBTB33_45	OPC	12.8629
ELK4_46	Microglia	552.252
ELK4_46	OPC	18.1996
ESR2_47	Astro_FB	18.0747
ESR2_47	Astro_PP	20.3406
ESR2_47	Exc_L3-5	10.2938
ESR2_47	In_VIP	14.4186
ESR2_47	Microglia	12.8151
ESR2_47	Oligodendrocyte	14.2328
IRF1_48	Microglia	94.3015
STAT3_50	Astro_FB	20.7259
STAT3_50	Astro_PP	19.9912
STAT3_50	Exc_L4-6_2	15.6091
THAP1_56	Astro_FB	35.6846
THAP1_56	Astro_PP	49.7722
THAP1_56	Exc_L2-3	19.3704
THAP1_56	Exc_L3-5	47.0374
THAP1_56	Exc_L4-6_1	28.0938
THAP1_56	In_VIP	34.0438
THAP1_56	Microglia	23.2266
THAP1_56	Oligodendrocyte	21.0494
THAP1_56	OPC	35.5126
KLF5_57	Astro_FB	139.056
KLF5_57	Astro_PP	141.48
KLF5_57	Endothelial	169.256
KLF5_57	Exc_L2-3	25.7339
KLF5_57	Exc_L3-5	148.254
KLF5_57	Exc_L4-6_1	123.57
KLF5_57	In_LAMP5	27.6263
KLF5_57	In_PVALB_Ch	24.5536
KLF5_57	In_VIP	16.603
KLF5_57	Microglia	313.027
KLF5_57	Oligodendrocyte	247.223
KLF5_57	OPC	231.939
LBX1_60	Astro_FB	15.8074
LBX1_60	In_PVALB_Ch	24.6979
SHOX_63	Astro_FB	33.6637
SHOX_63	Astro_PP	17.0064
ALX3_64	Astro_FB	12.9048
DBP_69	Exc_L2-3	34.0859
ELF4_70	Microglia	393.701
ELF5_71	Microglia	823.873
EN1_72	Astro_FB	52.4523
EN1_72	Astro_PP	58.0537
EN1_72	In_PVALB_Ch	19.2192
EN2_73	Astro_FB	49.4386
EN2_73	Astro_PP	53.3364
EN2_73	In_PVALB_Ba	10.3267
EN2_73	In_PVALB_Ch	24.882
EN2_73	In_VIP	10.2976
ESX1_74	Astro_FB	36.3331
ESX1_74	Astro_PP	27.5507
ETV6_75	Microglia	1209.65
FLI1_76	Microglia	134.131
HEY2_83	In_VIP	20.5865
HEY2_83	Oligodendrocyte	11.0951
HEY2_83	OPC	16.9868
HINFP_84	Astro_FB	18.1104
HINFP_84	Astro_PP	18.7269
HINFP_84	Endothelial	17.9021
HINFP_84	Exc_L4-6_1	15.1031
HINFP_84	In_PVALB_Ba	17.8887
HINFP_84	In_PVALB_Ch	17.4155
HINFP_84	In_VIP	10.0916
HINFP_84	Microglia	38.9863
HINFP_84	Oligodendrocyte	51.2814
HINFP_84	OPC	88.8157
IRF8_89	Microglia	87.1194
IRF9_90	Microglia	86.2455
ISX_91	Astro_FB	43.3763
ISX_91	Astro_PP	30.2351
ISX_91	In_PVALB_Ch	10.3214
JDP2_92	Exc_L2-3	356.957
JDP2_92	Exc_L3-5	21.5126
JDP2_92	Exc_L4-6_2	50.4227
JDP2_92	In_VIP	52.6524
JDP2.var.2_93	In_PVALB_Ba	14.1891
JDP2.var.2_93	In_PVALB_Ch	24.2565
JDP2.var.2_93	In_SST	12.8737
KLF13_94	Astro_PP	10.1009
KLF13_94	Endothelial	11.0295
KLF13_94	Exc_L3-5	18.6574
KLF13_94	Microglia	28.1872
KLF13_94	Oligodendrocyte	30.9996
KLF13_94	OPC	10.7619
LHX6_95	Astro_FB	31.2412
LHX6_95	Astro_PP	23.6391
LHX6_95	In_PVALB_Ch	11.3381
MEF2B_96	In_PVALB_Ba	24.5414
MEOX1_97	Astro_FB	18.8473
MEOX1_97	Astro_PP	14.2723
MEOX1_97	In_PVALB_Ch	16.8285
MIXL1_98	Astro_FB	21.4381
MLX_99	Microglia	13.923
MLXIPL_100	In_VIP	10.1621
MLXIPL_100	Microglia	15.3181
MSC_101	Exc_L4-6_2	26.3718
MSC_101	In_PVALB_Ba	58.3686
MSC_101	In_PVALB_Ch	58.0897
MSC_101	In_SST	88.6034
MSC_101	In_VIP	48.2879
MSC_101	OPC	10.3001
MSX1_102	Astro_FB	38.478
MSX1_102	Astro_PP	39.5448
MSX1_102	In_PVALB_Ch	13.9378
MYF6_103	Exc_L4-6_2	21.7068
MYF6_103	In_PVALB_Ba	32.2208
MYF6_103	In_PVALB_Ch	25.0446
MYF6_103	In_SST	55.2422
MYF6_103	In_VIP	12.6612
NEUROD2_104	Exc_L2-3	59.8407
NEUROD2_104	Exc_L3-5	74.2742
NEUROD2_104	Exc_L4-6_1	22.8597
NEUROD2_104	Exc_L4-6_2	250.71
NEUROG2_105	Exc_L2-3	51.5629
NEUROG2_105	Exc_L3-5	88.5637
NEUROG2_105	Exc_L4-6_1	25.3707
NEUROG2_105	Exc_L4-6_2	231.064
NFIA_106	Astro_FB	43.5998
NFIA_106	Astro_PP	37.691
NFIA_106	Exc_L2-3	21.6258
NFIA_106	In_LAMP5	10.5724
NFIX_107	Astro_FB	49.5203
NFIX_107	Astro_PP	56.6101
NFIX_107	Exc_L2-3	13.9727
NFIX_107	In_LAMP5	13.0998
NFIX_107	In_VIP	15.689
NFIX_107	OPC	21.9067
NHLH1_108	Endothelial	27.2103
NHLH1_108	Exc_L3-5	71.8008
NHLH1_108	Exc_L4-6_1	60.9979
NHLH1_108	Exc_L4-6_2	28.7046
NHLH1_108	In_LAMP5	14.5111
NHLH1_108	In_PVALB_Ba	336.817
NHLH1_108	In_PVALB_Ch	362.032
NHLH1_108	In_SST	164.087
NHLH1_108	In_VIP	391.226
NHLH1_108	Microglia	11.423
NHLH1_108	Oligodendrocyte	143.705
NHLH1_108	OPC	309.351
NKX6.2_112	Astro_FB	32.0464
NKX6.2_112	Astro_PP	20.0751
OLIG2_113	Exc_L2-3	40.3076
OLIG2_113	Exc_L3-5	21.77
OLIG2_113	Exc_L4-6_2	154.361
PAX4_114	Astro_FB	53.3594
PAX4_114	Astro_PP	39.6058
PAX4_114	In_PVALB_Ch	11.9436
SP4_117	Astro_FB	46.94
SP4_117	Astro_PP	47.3977
SP4_117	Endothelial	93.9848
SP4_117	Exc_L3-5	63.3931
SP4_117	Exc_L4-6_1	42.004
SP4_117	In_LAMP5	24.4039
SP4_117	In_PVALB_Ch	10.3642
SP4_117	Microglia	177.87
SP4_117	Oligodendrocyte	151.676
SP4_117	OPC	75.3051
SPDEF_118	Microglia	16.5906
SPIC_119	Microglia	836.053
TBX2_122	Exc_L2-3	44.7788
TBX2_122	Exc_L4-6_2	109.047
TBX20_123	Exc_L2-3	51.1485
TBX20_123	Exc_L4-6_1	10.9729
TBX20_123	Exc_L4-6_2	91.752
TBX21_124	Exc_L2-3	49.4278
TBX21_124	Exc_L4-6_1	11.1953
TBX21_124	Exc_L4-6_2	118.999
TFAP4_125	In_PVALB_Ba	92.7705
TFAP4_125	In_PVALB_Ch	84.7112
TFAP4_125	In_SST	79.5435
TFAP4_125	In_VIP	66.2638
TFAP4_125	Oligodendrocyte	18.3735
TFAP4_125	OPC	17.735
TFEB_127	Microglia	15.9322
TFEB_127	Oligodendrocyte	12.0586
ZBTB7B_128	Microglia	11.3611
ZIC1_130	Astro_FB	54.8485
ZIC1_130	Astro_PP	66.3411
ZIC1_130	Endothelial	80.6647
ZIC1_130	Exc_L3-5	46.6891
ZIC1_130	Exc_L4-6_1	39.6143
ZIC1_130	In_PVALB_Ch	15.8639
ZIC1_130	In_VIP	30.8695
ZIC1_130	Microglia	60.1974
ZIC1_130	Oligodendrocyte	97.4945
ZIC1_130	OPC	85.8473
ZIC3_131	Astro_FB	50.7988
ZIC3_131	Astro_PP	63.2202
ZIC3_131	Endothelial	71.3193
ZIC3_131	Exc_L2-3	11.4988
ZIC3_131	Exc_L3-5	43.6558
ZIC3_131	Exc_L4-6_1	40.2539
ZIC3_131	In_PVALB_Ch	11.9207
ZIC3_131	In_VIP	23.3886
ZIC3_131	Microglia	64.3771
ZIC3_131	Oligodendrocyte	78.6991
ZIC3_131	OPC	74.5436
ZBTB18_132	In_PVALB_Ba	80.4277
ZBTB18_132	In_PVALB_Ch	45.3363
ZBTB18_132	In_SST	208.542
ZBTB18_132	Oligodendrocyte	10.6138
LBX2_133	Astro_FB	46.2092
LBX2_133	Astro_PP	44.9533
MSX2_136	Astro_FB	38.478
MSX2_136	Astro_PP	39.5448
MSX2_136	In_PVALB_Ch	13.9378
NOTO_137	Astro_FB	55.7076
NOTO_137	Astro_PP	38.3192
NOTO_137	In_PVALB_Ch	13.8755
PDX1_139	In_PVALB_Ch	15.6974
PRRX1_143	Astro_FB	32.0464
PRRX1_143	Astro_PP	20.0751
RAX2_144	Astro_FB	43.3763
RAX2_144	Astro_PP	30.2351
RAX2_144	In_PVALB_Ch	10.3214
RAX_145	Astro_FB	15.99
RAX_145	Astro_PP	10.5488
VAX1_148	In_PVALB_Ch	15.6974
VAX2_149	In_LAMP5	10.9499
VAX2_149	In_PVALB_Ch	33.1434
VSX1_151	In_LAMP5	10.6341
VSX1_151	In_PVALB_Ch	28.4967
VSX2_152	In_LAMP5	10.6341
VSX2_152	In_PVALB_Ch	28.4967
NR3C1_156	Astro_FB	28.9376
NR3C1_156	Astro_PP	26.1536
NR3C1_156	Exc_L2-3	28.6548
NR3C1_156	In_VIP	14.5173
NR3C1_156	OPC	15.8677
NR3C2_157	Astro_FB	30.2943
NR3C2_157	Astro_PP	29.7322
NR3C2_157	Exc_L2-3	30.4254
NR3C2_157	In_VIP	16.7936
NR3C2_157	OPC	19.0886
RARA.var.2_159	Microglia	12.1655
EGR2_161	Astro_FB	10.2227
EGR2_161	Endothelial	29.6389
EGR2_161	Exc_L2-3	366.25
EGR2_161	Exc_L3-5	161.264
EGR2_161	Exc_L4-6_1	140.193
EGR2_161	Exc_L4-6_2	102.88
EGR2_161	In_LAMP5	11.6823
EGR2_161	Microglia	41.3823
EGR2_161	Oligodendrocyte	46.9524
EGR2_161	OPC	40.0854
EGR3_162	Astro_FB	39.7283
EGR3_162	Astro_PP	37.7519
EGR3_162	Endothelial	55.3134
EGR3_162	Exc_L2-3	421.987
EGR3_162	Exc_L3-5	202.126
EGR3_162	Exc_L4-6_1	170.644
EGR3_162	Exc_L4-6_2	110.3
EGR3_162	In_LAMP5	19.3736
EGR3_162	In_PVALB_Ch	20.6915
EGR3_162	Microglia	90.046
EGR3_162	Oligodendrocyte	106.49
EGR3_162	OPC	115.306
EGR4_163	Astro_FB	15.5003
EGR4_163	Astro_PP	17.7803
EGR4_163	Endothelial	25.7539
EGR4_163	Exc_L2-3	267.411
EGR4_163	Exc_L3-5	113.317
EGR4_163	Exc_L4-6_1	93.7528
EGR4_163	Exc_L4-6_2	70.829
EGR4_163	In_LAMP5	10.3906
EGR4_163	Microglia	35.5505
EGR4_163	Oligodendrocyte	43.9825
EGR4_163	OPC	34.8849
GLIS1_164	Microglia	24.2702
GLIS1_164	Oligodendrocyte	20.4295
GLIS1_164	OPC	20.0672
GLIS2_165	Astro_FB	33.91
GLIS2_165	Astro_PP	34.3937
GLIS2_165	Endothelial	33.726
GLIS2_165	Exc_L3-5	16.6304
GLIS2_165	Exc_L4-6_1	18.4476
GLIS2_165	In_LAMP5	10.7139
GLIS2_165	Microglia	48.9354
GLIS2_165	Oligodendrocyte	55.5944
GLIS2_165	OPC	75.4213
GLIS3_166	Astro_FB	11.3581
GLIS3_166	Astro_PP	13.1909
GLIS3_166	Exc_L3-5	11.294
GLIS3_166	Microglia	14.9911
GLIS3_166	Oligodendrocyte	12.2509
GLIS3_166	OPC	12.329
HIC2_167	Exc_L3-5	25.8767
KLF14_168	Astro_FB	19.5028
KLF14_168	Astro_PP	18.4627
KLF14_168	Endothelial	57.209
KLF14_168	Exc_L2-3	13.2084
KLF14_168	Exc_L3-5	50.3945
KLF14_168	Exc_L4-6_1	34.0136
KLF14_168	In_LAMP5	19.1012
KLF14_168	Microglia	118.899
KLF14_168	Oligodendrocyte	85.2648
KLF14_168	OPC	30.8953
KLF16_169	Astro_FB	127.497
KLF16_169	Astro_PP	134.721
KLF16_169	Endothelial	110.15
KLF16_169	Exc_L2-3	139.149
KLF16_169	Exc_L3-5	160.393
KLF16_169	Exc_L4-6_1	132.25
KLF16_169	Exc_L4-6_2	37.2903
KLF16_169	In_LAMP5	24.0125
KLF16_169	In_PVALB_Ch	27.0851
KLF16_169	In_VIP	20.6002
KLF16_169	Microglia	216.189
KLF16_169	Oligodendrocyte	198.228
KLF16_169	OPC	215.699
SP8_170	Astro_FB	47.3724
SP8_170	Astro_PP	48.1126
SP8_170	Endothelial	67.0057
SP8_170	Exc_L2-3	79.1522
SP8_170	Exc_L3-5	84.4497
SP8_170	Exc_L4-6_1	68.7825
SP8_170	Exc_L4-6_2	20.9078
SP8_170	In_LAMP5	13.4704
SP8_170	Microglia	101.231
SP8_170	Oligodendrocyte	105.425
SP8_170	OPC	74.9618
ZIC4_172	Astro_FB	53.3651
ZIC4_172	Astro_PP	60.2838
ZIC4_172	Endothelial	65.6624
ZIC4_172	Exc_L3-5	35.7908
ZIC4_172	Exc_L4-6_1	31.7817
ZIC4_172	In_PVALB_Ch	11.085
ZIC4_172	In_VIP	21.6966
ZIC4_172	Microglia	52.2032
ZIC4_172	Oligodendrocyte	70.1014
ZIC4_172	OPC	73.5242
ELK3_180	Microglia	150.026
ERF_181	Microglia	179.308
ERG_182	Microglia	167.482
ETS1_183	Microglia	183.177
ETV2_184	Microglia	210.681
ETV3_185	Microglia	88.2684
FEV_186	Microglia	144.676
GCM2_187	Exc_L2-3	13.0423
MEF2D_192	In_PVALB_Ba	22.0797
MEIS2_194	In_SST	10.3131
NFKB1_198	Microglia	10.8656
NFKB2_199	Microglia	14.323
PKNOX2_203	In_VIP	16.9373
POU1F1_204	In_LAMP5	11.8663
POU1F1_204	In_SST	20.54
POU2F1_205	In_LAMP5	10.5842
POU2F1_205	In_SST	34.8113
POU3F1_206	In_SST	24.5966
POU3F2_207	In_LAMP5	10.1558
POU3F2_207	In_SST	24.3822
POU3F3_208	In_SST	13.7744
POU3F4_209	In_LAMP5	10.2188
POU3F4_209	In_SST	31.4653
POU5F1B_212	In_LAMP5	15.2886
POU5F1B_212	In_SST	39.7338
POU6F2_213	Astro_FB	34.1421
POU6F2_213	Astro_PP	21.2409
POU6F2_213	In_PVALB_Ch	15.0149
RFX2_215	Astro_FB	116.006
RFX2_215	Astro_PP	53.0869
RFX2_215	Exc_L2-3	199.679
RFX2_215	Exc_L3-5	69.2541
RFX2_215	In_LAMP5	20.0603
RFX2_215	In_SST	15.1361
RFX2_215	In_VIP	11.8115
TGIF2_218	In_VIP	11.2457
RFX4_219	Astro_FB	97.0005
RFX4_219	Astro_PP	33.9508
RFX4_219	Exc_L2-3	145.186
RFX4_219	Exc_L3-5	46.6516
RFX4_219	In_LAMP5	12.642
RFX5_220	Astro_FB	149.541
RFX5_220	Astro_PP	61.6429
RFX5_220	Exc_L2-3	193.8
RFX5_220	Exc_L3-5	74.2774
RFX5_220	In_LAMP5	15.6998
RFX5_220	In_SST	15.8438
RFX5_220	In_VIP	14.1445
RUNX2_221	Microglia	50.0676
EOMES_222	Exc_L2-3	54.2688
EOMES_222	Exc_L4-6_2	124.611
MGA_223	Exc_L2-3	20.885
MGA_223	Exc_L4-6_2	79.72
TBR1_224	Exc_L2-3	50.9356
TBR1_224	Exc_L4-6_2	112.046
TBX15_225	Exc_L2-3	11.5813
TBX15_225	Exc_L4-6_2	39.2742
TBX1_227	Exc_L4-6_2	40.9526
TBX4_228	Exc_L4-6_2	15.2152
TBX5_229	Exc_L4-6_2	15.2152
TEAD3_230	Endothelial	18.632
TFAP2A.var.2_231	Astro_FB	100.602
TFAP2A.var.2_231	Astro_PP	128.149
TFAP2A.var.2_231	Endothelial	61.0392
TFAP2A.var.2_231	Exc_L3-5	70.8615
TFAP2A.var.2_231	Exc_L4-6_1	52.7027
TFAP2A.var.2_231	In_PVALB_Ba	17.3419
TFAP2A.var.2_231	In_PVALB_Ch	23.0218
TFAP2A.var.2_231	In_VIP	36.9125
TFAP2A.var.2_231	Microglia	138.326
TFAP2A.var.2_231	Oligodendrocyte	140.835
TFAP2A.var.2_231	OPC	207.886
TFAP2B_232	Astro_FB	64.2816
TFAP2B_232	Astro_PP	94.4278
TFAP2B_232	Endothelial	28.0511
TFAP2B_232	Exc_L3-5	51.777
TFAP2B_232	Exc_L4-6_1	32.5829
TFAP2B_232	In_PVALB_Ch	14.046
TFAP2B_232	In_VIP	26.6289
TFAP2B_232	Microglia	93.2197
TFAP2B_232	Oligodendrocyte	77.1005
TFAP2B_232	OPC	123.12
TFAP2B.var.2_233	Astro_FB	60.578
TFAP2B.var.2_233	Astro_PP	69.1588
TFAP2B.var.2_233	Endothelial	46.3879
TFAP2B.var.2_233	Exc_L3-5	51.8176
TFAP2B.var.2_233	Exc_L4-6_1	32.7828
TFAP2B.var.2_233	In_PVALB_Ba	11.4069
TFAP2B.var.2_233	In_PVALB_Ch	20.2713
TFAP2B.var.2_233	In_VIP	25.9739
TFAP2B.var.2_233	Microglia	85.792
TFAP2B.var.2_233	Oligodendrocyte	80.8047
TFAP2B.var.2_233	OPC	125.725
TFAP2B.var.3_234	Astro_FB	73.0795
TFAP2B.var.3_234	Astro_PP	86.6308
TFAP2B.var.3_234	Endothelial	40.3928
TFAP2B.var.3_234	Exc_L3-5	53.3623
TFAP2B.var.3_234	Exc_L4-6_1	31.3813
TFAP2B.var.3_234	In_LAMP5	10.1707
TFAP2B.var.3_234	In_PVALB_Ba	16.2609
TFAP2B.var.3_234	In_PVALB_Ch	13.4157
TFAP2B.var.3_234	In_VIP	25.9997
TFAP2B.var.3_234	Microglia	117.991
TFAP2B.var.3_234	Oligodendrocyte	89.1791
TFAP2B.var.3_234	OPC	162.669
TFAP2C_235	Astro_FB	62.8839
TFAP2C_235	Astro_PP	94.7534
TFAP2C_235	Endothelial	29.1925
TFAP2C_235	Exc_L3-5	49.2762
TFAP2C_235	Exc_L4-6_1	29.6644
TFAP2C_235	In_PVALB_Ch	13.5687
TFAP2C_235	In_VIP	31.0892
TFAP2C_235	Microglia	90.5307
TFAP2C_235	Oligodendrocyte	79.1375
TFAP2C_235	OPC	122.475
TFAP2C.var.3_236	Astro_FB	67.2517
TFAP2C.var.3_236	Astro_PP	74.7433
TFAP2C.var.3_236	Endothelial	42.3679
TFAP2C.var.3_236	Exc_L3-5	45.6991
TFAP2C.var.3_236	Exc_L4-6_1	33.5842
TFAP2C.var.3_236	In_LAMP5	10.0758
TFAP2C.var.3_236	In_PVALB_Ba	16.8015
TFAP2C.var.3_236	In_PVALB_Ch	15.0789
TFAP2C.var.3_236	In_VIP	29.8217
TFAP2C.var.3_236	Microglia	116.249
TFAP2C.var.3_236	Oligodendrocyte	95.7228
TFAP2C.var.3_236	OPC	164.136
BHLHE23_238	Exc_L2-3	51.3922
BHLHE23_238	Exc_L3-5	26.5969
BHLHE23_238	Exc_L4-6_1	11.7152
BHLHE23_238	Exc_L4-6_2	177.601
BHLHE22_239	Exc_L2-3	59.3367
BHLHE22_239	Exc_L3-5	47.7118
BHLHE22_239	Exc_L4-6_1	17.1722
BHLHE22_239	Exc_L4-6_2	207.64
HEY1_244	Exc_L4-6_1	10.1017
HEY1_244	In_VIP	25.9041
HEY1_244	Oligodendrocyte	11.4524
HEY1_244	OPC	11.0515
MAX_245	In_PVALB_Ba	11.137
MAX_245	In_VIP	21.7296
MAX_245	Microglia	27.6613
MNT_246	In_PVALB_Ba	12.309
MNT_246	In_VIP	21.4677
OLIG1_247	Exc_L2-3	59.643
OLIG1_247	Exc_L3-5	46.7913
OLIG1_247	Exc_L4-6_1	17.6363
OLIG1_247	Exc_L4-6_2	220.366
OLIG3_248	Exc_L2-3	37.9501
OLIG3_248	Exc_L3-5	20.2098
OLIG3_248	Exc_L4-6_2	159.839
ATF7_250	In_PVALB_Ba	12.2889
ATF7_250	In_PVALB_Ch	20.4286
CEBPB_251	Microglia	16.8505
CEBPE_252	Microglia	18.6883
CEBPG_253	Microglia	24.8923
NFE2_255	Exc_L2-3	316.068
NFE2_255	Exc_L3-5	43.1231
NFE2_255	Exc_L4-6_1	11.0447
NFE2_255	Exc_L4-6_2	58.108
NFE2_255	In_PVALB_Ch	10.4258
NFE2_255	In_VIP	70.2992
TEF_256	Exc_L2-3	24.5389
RXRB_264	Microglia	11.422
MTF1_270	Exc_L2-3	19.0527
MTF1_270	Exc_L3-5	10.629
MTF1_270	Exc_L4-6_1	14.8698
MTF1_270	OPC	21.87
TFAP2A.var.3_274	Astro_FB	70.686
TFAP2A.var.3_274	Astro_PP	84.9812
TFAP2A.var.3_274	Endothelial	39.8685
TFAP2A.var.3_274	Exc_L3-5	54.1344
TFAP2A.var.3_274	Exc_L4-6_1	34.9754
TFAP2A.var.3_274	In_PVALB_Ba	17.6031
TFAP2A.var.3_274	In_PVALB_Ch	20.7895
TFAP2A.var.3_274	In_VIP	35.3375
TFAP2A.var.3_274	Microglia	114.12
TFAP2A.var.3_274	Oligodendrocyte	98.6546
TFAP2A.var.3_274	OPC	169.478
ELK1_275	Microglia	64.948
BARX1_277	In_PVALB_Ch	20.1058
BARX1_277	In_VIP	11.7271
BSX_278	Astro_FB	41.3276
BSX_278	Astro_PP	39.5031
BSX_278	In_PVALB_Ch	16.7481
DLX6_279	Astro_FB	34.2568
DLX6_279	Astro_PP	21.9892
DLX6_279	In_PVALB_Ch	18.5833
EMX2_281	Astro_FB	36.1258
EMX2_281	Astro_PP	27.8415
EMX2_281	In_PVALB_Ch	26.0298
EVX1_282	In_PVALB_Ch	17.7203
EVX2_283	Astro_FB	17.8864
EVX2_283	Astro_PP	13.1791
EVX2_283	In_PVALB_Ch	22.226
GBX1_284	Astro_FB	50.9951
GBX1_284	Astro_PP	47.2197
GBX1_284	In_PVALB_Ch	22.555
GBX2_285	Astro_FB	34.3713
GBX2_285	Astro_PP	38.0866
GBX2_285	In_PVALB_Ch	17.026
GSX1_287	Astro_FB	28.5793
GSX1_287	Astro_PP	19.2331
HESX1_288	Astro_FB	23.0285
HESX1_288	Astro_PP	15.9984
MYC_300	Exc_L3-5	16.7096
MYC_300	Exc_L4-6_1	19.1143
MYC_300	In_LAMP5	10.8635
MYC_300	In_VIP	31.2053
MYC_300	Microglia	38.7974
MYC_300	Oligodendrocyte	23.586
MYC_300	OPC	18.6982
MYCN_302	Astro_FB	11.4932
MYCN_302	Astro_PP	15.5203
MYCN_302	Exc_L3-5	17.4062
MYCN_302	Exc_L4-6_1	11.8241
MYCN_302	In_VIP	25.4083
MYCN_302	Microglia	46.0329
MYCN_302	Oligodendrocyte	22.5635
MYCN_302	OPC	11.1136
NEUROD1_303	Exc_L2-3	135.203
NEUROD1_303	Exc_L3-5	655.952
NEUROD1_303	Exc_L4-6_1	216.359
NEUROD1_303	Exc_L4-6_2	642.847
NEUROD1_303	In_PVALB_Ch	39.6532
NEUROD1_303	In_SST	12.0001
NEUROD1_303	In_VIP	240.999
NEUROD1_303	OPC	13.7846
NFIC_304	Astro_FB	239.339
NFIC_304	Astro_PP	251.03
NFIC_304	Exc_L2-3	59.549
NFIC_304	Exc_L3-5	43.5829
NFIC_304	Exc_L4-6_2	16.0295
NFIC_304	In_LAMP5	20.1898
NFIC_304	In_VIP	42.5197
NFIC_304	OPC	79.9429
NFYA_305	In_PVALB_Ba	16.4651
PAX5_308	Microglia	16.8452
POU5F1_310	In_LAMP5	10.7325
POU5F1_310	In_SST	50.9658
RBPJ_311	Astro_FB	66.9232
RBPJ_311	Astro_PP	84.5879
RBPJ_311	Endothelial	16.325
RBPJ_311	Exc_L2-3	12.4768
RBPJ_311	Exc_L3-5	21.5651
RBPJ_311	Exc_L4-6_1	17.3319
RBPJ_311	Exc_L4-6_2	17.7145
RBPJ_311	OPC	21.7165
SOX10_315	Astro_FB	10.714
SOX10_315	Oligodendrocyte	80.2902
SOX13_316	Oligodendrocyte	137.732
TEAD2_317	Endothelial	16.6776
TFDP1_318	Astro_FB	63.9268
TFDP1_318	Astro_PP	62.3284
TFDP1_318	Endothelial	71.9905
TFDP1_318	Exc_L3-5	20.9519
TFDP1_318	Exc_L4-6_1	51.6232
TFDP1_318	In_LAMP5	19.3152
TFDP1_318	In_PVALB_Ba	31.1626
TFDP1_318	In_PVALB_Ch	60.0113
TFDP1_318	In_SST	17.9092
TFDP1_318	Microglia	101.848
TFDP1_318	Oligodendrocyte	128.451
TFDP1_318	OPC	159.717
ZBTB7A_319	Astro_PP	13.6815
ZBTB7A_319	Endothelial	18.378
ZBTB7A_319	Exc_L4-6_1	11.2729
ZBTB7A_319	Microglia	538.454
ZBTB7A_319	Oligodendrocyte	11.672
ZBTB7A_319	OPC	42.1527
ZEB1_320	Exc_L3-5	21.9075
ZEB1_320	Exc_L4-6_1	32.9509
ZEB1_320	In_VIP	64.9476
ZSCAN4_324	Exc_L2-3	35.1561
FOS..JUN_326	Exc_L2-3	493.458
FOS..JUN_326	Exc_L3-5	50.8216
FOS..JUN_326	Exc_L4-6_1	14.0716
FOS..JUN_326	Exc_L4-6_2	88.0133
FOS..JUN_326	In_PVALB_Ch	16.949
FOS..JUN_326	In_VIP	89.2302
FOS..JUN.var.2_327	In_PVALB_Ch	10.9054
FOSB..JUN_328	In_PVALB_Ba	10.2646
FOSB..JUN_328	In_PVALB_Ch	22.555
FOSB..JUN_328	In_SST	12.5223
FOSL1..JUN_329	Exc_L2-3	536.524
FOSL1..JUN_329	Exc_L3-5	50.1836
FOSL1..JUN_329	Exc_L4-6_1	13.3553
FOSL1..JUN_329	Exc_L4-6_2	95.3799
FOSL1..JUN_329	In_PVALB_Ch	18.2499
FOSL1..JUN_329	In_SST	12.133
FOSL1..JUN_329	In_VIP	95.2045
FOSL1..JUN.var.2_330	In_PVALB_Ch	15.3309
FOSL2..JUN_331	Exc_L2-3	509.906
FOSL2..JUN_331	Exc_L3-5	51.5467
FOSL2..JUN_331	Exc_L4-6_1	13.9064
FOSL2..JUN_331	Exc_L4-6_2	94.3855
FOSL2..JUN_331	In_PVALB_Ch	14.6496
FOSL2..JUN_331	In_SST	10.5486
FOSL2..JUN_331	In_VIP	90.118
FOSL2..JUN.var.2_332	In_PVALB_Ba	12.0914
FOSL2..JUN.var.2_332	In_PVALB_Ch	32.7625
JUN..JUNB_333	Exc_L2-3	351.117
JUN..JUNB_333	Exc_L3-5	35.2448
JUN..JUNB_333	Exc_L4-6_1	11.0226
JUN..JUNB_333	Exc_L4-6_2	59.0668
JUN..JUNB_333	In_PVALB_Ch	11.1329
JUN..JUNB_333	In_VIP	57.2993
JUN..JUNB.var.2_334	In_PVALB_Ch	17.5424
FOS..JUNB_335	Exc_L2-3	483.133
FOS..JUNB_335	Exc_L3-5	47.8694
FOS..JUNB_335	Exc_L4-6_1	12.5332
FOS..JUNB_335	Exc_L4-6_2	86.1686
FOS..JUNB_335	In_PVALB_Ch	15.0609
FOS..JUNB_335	In_SST	10.2729
FOS..JUNB_335	In_VIP	78.561
FOSB..JUNB_336	Exc_L2-3	470.257
FOSB..JUNB_336	Exc_L3-5	46.2224
FOSB..JUNB_336	Exc_L4-6_1	13.4502
FOSB..JUNB_336	Exc_L4-6_2	85.257
FOSB..JUNB_336	In_PVALB_Ch	15.7125
FOSB..JUNB_336	In_VIP	76.9804
FOSB..JUNB.var.2_337	In_PVALB_Ch	17.2294
FOSL1..JUNB_338	Exc_L2-3	466.762
FOSL1..JUNB_338	Exc_L3-5	30.0492
FOSL1..JUNB_338	Exc_L4-6_2	75.3195
FOSL1..JUNB_338	In_PVALB_Ch	14.1498
FOSL1..JUNB_338	In_SST	10.3674
FOSL1..JUNB_338	In_VIP	61.6639
FOSL2..JUNB_339	Exc_L2-3	429.858
FOSL2..JUNB_339	Exc_L3-5	31.856
FOSL2..JUNB_339	Exc_L4-6_2	68.2784
FOSL2..JUNB_339	In_PVALB_Ch	13.8805
FOSL2..JUNB_339	In_SST	10.2389
FOSL2..JUNB_339	In_VIP	68.394
FOSL2..JUNB.var.2_340	In_PVALB_Ch	18.179
FOSL2..JUNB.var.2_340	In_SST	10.4544
FOS..JUND_341	Exc_L2-3	578.389
FOS..JUND_341	Exc_L3-5	67.1663
FOS..JUND_341	Exc_L4-6_1	18.6129
FOS..JUND_341	Exc_L4-6_2	107.827
FOS..JUND_341	In_PVALB_Ch	18.8449
FOS..JUND_341	In_SST	11.357
FOS..JUND_341	In_VIP	113.635
FOSL1..JUND_342	Exc_L2-3	417.692
FOSL1..JUND_342	Exc_L3-5	22.404
FOSL1..JUND_342	Exc_L4-6_2	60.0625
FOSL1..JUND_342	In_PVALB_Ch	11.2503
FOSL1..JUND_342	In_SST	14.4276
FOSL1..JUND_342	In_VIP	58.8312
FOSL1..JUND.var.2_343	In_SST	10.2112
FOSL2..JUND_344	Exc_L2-3	490.976
FOSL2..JUND_344	Exc_L3-5	45.0228
FOSL2..JUND_344	Exc_L4-6_1	12.7913
FOSL2..JUND_344	Exc_L4-6_2	86.854
FOSL2..JUND_344	In_PVALB_Ch	17.9734
FOSL2..JUND_344	In_SST	11.3681
FOSL2..JUND_344	In_VIP	78.7031
FOSL2..JUND.var.2_345	In_PVALB_Ba	12.7536
FOSL2..JUND.var.2_345	In_PVALB_Ch	23.5801
FOSL2..JUND.var.2_345	In_SST	11.832
RARA..RXRG_349	Astro_PP	10.615
RARA..RXRG_349	Endothelial	12.0491
RARA..RXRG_349	Microglia	12.0436
RORB_350	Astro_PP	28.3345
RORB_350	In_PVALB_Ch	394.996
RORC_351	Astro_PP	25.2678
RORC_351	In_PVALB_Ba	20.5113
RORC_351	In_PVALB_Ch	520.245
SOX15_352	Oligodendrocyte	19.6349
IRF3_355	Microglia	100.732
IRF4_356	Microglia	88.8575
IRF5_357	Microglia	26.3502
ARGFX_359	Astro_FB	27.4528
ARGFX_359	Astro_PP	13.0882
ATOH1.var.2_362	Exc_L2-3	18.8581
ATOH1.var.2_362	Exc_L3-5	95.5828
ATOH1.var.2_362	Exc_L4-6_1	56.8284
ATOH1.var.2_362	Exc_L4-6_2	115.686
ATOH1.var.2_362	In_PVALB_Ba	123.969
ATOH1.var.2_362	In_PVALB_Ch	155.954
ATOH1.var.2_362	In_SST	129.435
ATOH1.var.2_362	In_VIP	126.4
ATOH1.var.2_362	Oligodendrocyte	39.3998
ATOH1.var.2_362	OPC	82.2931
ATOH7_363	Exc_L2-3	45.7961
ATOH7_363	Exc_L3-5	66.334
ATOH7_363	Exc_L4-6_1	27.1104
ATOH7_363	Exc_L4-6_2	225.762
BACH2_364	Exc_L2-3	350.69
BACH2_364	Exc_L3-5	35.5706
BACH2_364	Exc_L4-6_2	75.5497
BACH2_364	In_VIP	45.988
BHLHA15.var.2_367	Endothelial	11.8354
BHLHA15.var.2_367	Exc_L3-5	53.2968
BHLHA15.var.2_367	Exc_L4-6_1	37.8419
BHLHA15.var.2_367	Exc_L4-6_2	83.8262
BHLHA15.var.2_367	In_PVALB_Ba	202.327
BHLHA15.var.2_367	In_PVALB_Ch	228.841
BHLHA15.var.2_367	In_SST	232.124
BHLHA15.var.2_367	In_VIP	162.606
BHLHA15.var.2_367	Oligodendrocyte	34.382
BHLHA15.var.2_367	OPC	60.9236
CREB3L4_369	Microglia	15.405
CREB3L4.var.2_370	Astro_FB	14.1472
CREB3L4.var.2_370	In_PVALB_Ba	14.4679
CREB3L4.var.2_370	In_PVALB_Ch	12.9675
CREB3L4.var.2_370	In_SST	15.9058
DRGX_375	In_PVALB_Ch	15.6974
ELF2_376	Microglia	226.462
ETS2_377	Microglia	266
FERD3L_378	Exc_L2-3	16.4754
FERD3L_378	Exc_L3-5	90.2985
FERD3L_378	Exc_L4-6_1	53.1426
FERD3L_378	Exc_L4-6_2	66.2966
FERD3L_378	In_PVALB_Ba	60.4411
FERD3L_378	In_PVALB_Ch	80.5479
FERD3L_378	In_SST	41.1318
FERD3L_378	In_VIP	120.475
FERD3L_378	Microglia	12.2602
FERD3L_378	Oligodendrocyte	65.9341
FERD3L_378	OPC	72.0687
GLI3_381	Exc_L2-3	105.177
GLI3_381	Exc_L3-5	71.8922
GLI3_381	Exc_L4-6_1	40.2261
GLI3_381	Exc_L4-6_2	11.3731
GLI3_381	Microglia	25.4395
GLI3_381	Oligodendrocyte	24.2784
GLI3_381	OPC	23.1803
HOXA1_384	In_PVALB_Ba	15.1667
HOXA1_384	In_PVALB_Ch	17.0079
HOXA6_386	In_PVALB_Ch	10.3268
HOXB6_389	Astro_PP	10.8353
HOXB7_390	Astro_FB	14.4014
HOXB7_390	In_PVALB_Ch	12.8927
IKZF1_397	Microglia	912.743
IRF6_398	Microglia	30.0589
KLF10_399	Astro_FB	15.1411
KLF10_399	Astro_PP	13.488
KLF10_399	Endothelial	55.0534
KLF10_399	Exc_L2-3	78.3996
KLF10_399	Exc_L3-5	88.103
KLF10_399	Exc_L4-6_1	64.4856
KLF10_399	Exc_L4-6_2	22.8967
KLF10_399	Microglia	100.202
KLF10_399	Oligodendrocyte	64.7101
KLF10_399	OPC	23.5149
KLF11_400	Astro_FB	41.0929
KLF11_400	Astro_PP	44.3693
KLF11_400	Endothelial	69.9851
KLF11_400	Exc_L2-3	169.656
KLF11_400	Exc_L3-5	148.636
KLF11_400	Exc_L4-6_1	111.638
KLF11_400	Exc_L4-6_2	46.3544
KLF11_400	In_LAMP5	15.3373
KLF11_400	In_PVALB_Ch	10.1648
KLF11_400	Microglia	127.458
KLF11_400	Oligodendrocyte	104.175
KLF11_400	OPC	74.0799
KLF15_401	Astro_FB	180.147
KLF15_401	Astro_PP	163.095
KLF15_401	Endothelial	199.026
KLF15_401	Exc_L2-3	16.371
KLF15_401	Exc_L3-5	74.9813
KLF15_401	Exc_L4-6_1	110.691
KLF15_401	In_LAMP5	54.0219
KLF15_401	In_PVALB_Ba	68.7876
KLF15_401	In_PVALB_Ch	115.069
KLF15_401	In_SST	27.6783
KLF15_401	In_VIP	20.1819
KLF15_401	Microglia	303.619
KLF15_401	Oligodendrocyte	340.797
KLF15_401	OPC	404.209
KLF17_402	Astro_FB	33.4384
KLF17_402	Astro_PP	47.5891
KLF17_402	Endothelial	43.0326
KLF17_402	Exc_L2-3	138.939
KLF17_402	Exc_L3-5	128.854
KLF17_402	Exc_L4-6_1	84.9247
KLF17_402	Exc_L4-6_2	51.3396
KLF17_402	In_PVALB_Ch	11.126
KLF17_402	In_VIP	16.8198
KLF17_402	Microglia	88.031
KLF17_402	Oligodendrocyte	67.8296
KLF17_402	OPC	98.2219
KLF2_403	Astro_FB	11.1663
KLF2_403	Astro_PP	10.6973
KLF2_403	Endothelial	87.2912
KLF2_403	Exc_L3-5	58.9882
KLF2_403	Exc_L4-6_1	40.9655
KLF2_403	Microglia	146.457
KLF2_403	Oligodendrocyte	95.813
KLF2_403	OPC	37.6897
KLF3_404	Endothelial	46.895
KLF3_404	Exc_L3-5	19.6919
KLF3_404	Microglia	76.7424
KLF3_404	Oligodendrocyte	72.8916
KLF6_405	Endothelial	24.1712
KLF6_405	Exc_L2-3	19.8609
KLF6_405	Exc_L3-5	54.0527
KLF6_405	Exc_L4-6_1	30.4438
KLF6_405	Microglia	57.6681
KLF6_405	Oligodendrocyte	26.2973
MAF_408	In_PVALB_Ba	71.6899
MAF_408	In_PVALB_Ch	13.0661
MAF_408	In_SST	36.5307
MAF_408	Microglia	11.6026
MAFA_409	In_PVALB_Ba	85.6909
MAFA_409	In_PVALB_Ch	17.7758
MAFA_409	In_SST	33.2975
MAFA_409	In_VIP	11.8887
MAFA_409	Microglia	23.9131
MAZ_410	Astro_FB	219.761
MAZ_410	Astro_PP	236.692
MAZ_410	Endothelial	150.32
MAZ_410	Exc_L2-3	25.406
MAZ_410	Exc_L3-5	104.307
MAZ_410	Exc_L4-6_1	144.108
MAZ_410	In_LAMP5	43.2844
MAZ_410	In_PVALB_Ba	57.5017
MAZ_410	In_PVALB_Ch	86.613
MAZ_410	In_SST	14.9734
MAZ_410	In_VIP	42.4103
MAZ_410	Microglia	271.794
MAZ_410	Oligodendrocyte	281.363
MAZ_410	OPC	463.96
MSGN1_412	Exc_L2-3	26.5105
MSGN1_412	Exc_L3-5	36.7833
MSGN1_412	Exc_L4-6_2	113.531
NFIC.var.2_414	Astro_FB	169.365
NFIC.var.2_414	Astro_PP	168.232
NFIC.var.2_414	Endothelial	10.789
NFIC.var.2_414	Exc_L3-5	19.5841
NFIC.var.2_414	In_PVALB_Ch	19.3938
NFIC.var.2_414	In_VIP	46.5269
NFIC.var.2_414	Microglia	16.0526
NFIC.var.2_414	Oligodendrocyte	36.6949
NFIC.var.2_414	OPC	161.969
NFIX.var.2_415	Astro_FB	300.621
NFIX.var.2_415	Astro_PP	348.323
NFIX.var.2_415	Endothelial	30.6002
NFIX.var.2_415	Exc_L3-5	41.5647
NFIX.var.2_415	In_PVALB_Ch	29.7669
NFIX.var.2_415	In_VIP	71.9635
NFIX.var.2_415	Microglia	24.6215
NFIX.var.2_415	Oligodendrocyte	93.065
NFIX.var.2_415	OPC	286.654
NHLH2_416	Endothelial	17.2003
NHLH2_416	Exc_L3-5	35.9918
NHLH2_416	Exc_L4-6_1	38.6028
NHLH2_416	In_PVALB_Ba	178.114
NHLH2_416	In_PVALB_Ch	231.617
NHLH2_416	In_SST	82.3797
NHLH2_416	In_VIP	231.364
NHLH2_416	Microglia	11.5082
NHLH2_416	Oligodendrocyte	93.2523
NHLH2_416	OPC	159.698
NR2F1.var.2_424	Endothelial	10.043
NR2F1.var.2_424	Microglia	18.5867
NR5A1_427	In_PVALB_Ch	10.9319
PLAGL2_434	Astro_FB	85.2395
PLAGL2_434	Astro_PP	123.615
PLAGL2_434	Endothelial	50.2763
PLAGL2_434	Exc_L3-5	34.7873
PLAGL2_434	Exc_L4-6_1	28.2318
PLAGL2_434	In_PVALB_Ch	13.8774
PLAGL2_434	In_VIP	35.0196
PLAGL2_434	Microglia	110.068
PLAGL2_434	Oligodendrocyte	110.165
PLAGL2_434	OPC	181.766
POU6F1.var.2_435	Astro_FB	11.4889
RFX7_439	Exc_L2-3	27.3393
SNAI1_443	In_VIP	51.2422
SNAI3_444	In_VIP	16.7479
SOHLH2_445	In_PVALB_Ba	13.8811
SOHLH2_445	In_VIP	19.6308
SOHLH2_445	OPC	12.7485
SOX12_446	Oligodendrocyte	19.3204
SOX14_447	Oligodendrocyte	70.9618
SOX18_448	Oligodendrocyte	69.9678
SP9_449	Astro_FB	82.6675
SP9_449	Astro_PP	79.2828
SP9_449	Endothelial	97.144
SP9_449	Exc_L2-3	70.2475
SP9_449	Exc_L3-5	118.102
SP9_449	Exc_L4-6_1	94.6697
SP9_449	Exc_L4-6_2	12.3755
SP9_449	In_LAMP5	20.439
SP9_449	In_PVALB_Ch	26.4439
SP9_449	Microglia	197.425
SP9_449	Oligodendrocyte	161.243
SP9_449	OPC	136.512
TBX18_450	Exc_L2-3	46.1587
TBX18_450	Exc_L4-6_1	22.0587
TBX18_450	Exc_L4-6_2	124.818
TBX3_451	Exc_L2-3	12.4592
TBX3_451	Exc_L4-6_2	46.1601
TBX6_452	Exc_L2-3	43.7673
TBX6_452	Exc_L4-6_1	14.3892
TBX6_452	Exc_L4-6_2	90.272
TCF21.var.2_453	Exc_L2-3	53.4922
TCF21.var.2_453	Exc_L3-5	98.1632
TCF21.var.2_453	Exc_L4-6_1	31.929
TCF21.var.2_453	Exc_L4-6_2	266.94
TFAP2E_454	Astro_FB	64.6757
TFAP2E_454	Astro_PP	76.2526
TFAP2E_454	Endothelial	37.3262
TFAP2E_454	Exc_L3-5	54.4233
TFAP2E_454	Exc_L4-6_1	35.0515
TFAP2E_454	In_PVALB_Ba	11.0206
TFAP2E_454	In_PVALB_Ch	20.1559
TFAP2E_454	In_VIP	29.384
TFAP2E_454	Microglia	82.2207
TFAP2E_454	Oligodendrocyte	98.5414
TFAP2E_454	OPC	145.203
TFAP4.var.2_455	Exc_L3-5	10.1541
TFAP4.var.2_455	Exc_L4-6_2	74.2542
TGIF2LX_456	In_VIP	15.6725
TGIF2LY_457	In_VIP	12.5371
THRB_459	Microglia	12.4065
THRB.var.2_460	Microglia	11.9018
TLX2_462	Astro_FB	53.3594
TLX2_462	Astro_PP	39.6058
TLX2_462	In_PVALB_Ch	11.9436
VEZF1_463	Astro_FB	39.7025
VEZF1_463	Astro_PP	51.4663
VEZF1_463	Endothelial	26.9328
VEZF1_463	Exc_L4-6_1	12.2468
VEZF1_463	In_LAMP5	10.1832
VEZF1_463	In_PVALB_Ch	13.8015
VEZF1_463	Microglia	39.7086
VEZF1_463	Oligodendrocyte	60.3861
VEZF1_463	OPC	124.656
ZBTB26_464	Exc_L2-3	15.3087
ZBTB26_464	Exc_L4-6_2	14.5856
ZBTB6_466	Astro_FB	15.7298
ZBTB6_466	Astro_PP	15.2032
ZBTB6_466	Exc_L3-5	16.1227
ZBTB6_466	OPC	13.5573
ZFP57_467	Astro_PP	13.3227
ZFP57_467	Exc_L3-5	12.3576
ZFP57_467	Exc_L4-6_1	20.6394
ZFP57_467	In_PVALB_Ba	34.2094
ZFP57_467	In_PVALB_Ch	24.6736
ZFP57_467	In_VIP	12.2258
ZFP57_467	Microglia	12.4544
ZFP57_467	Oligodendrocyte	15.9823
ZFP57_467	OPC	33.3648
ZIC5_468	Astro_FB	58.8993
ZIC5_468	Astro_PP	66.2221
ZIC5_468	Endothelial	62.3049
ZIC5_468	Exc_L3-5	38.8968
ZIC5_468	Exc_L4-6_1	43.4898
ZIC5_468	In_PVALB_Ch	17.6171
ZIC5_468	In_VIP	20.9392
ZIC5_468	Microglia	73.6974
ZIC5_468	Oligodendrocyte	107.32
ZIC5_468	OPC	107.251
ZNF317_474	In_PVALB_Ba	23.7826
ZNF317_474	In_PVALB_Ch	13.8768
ZNF317_474	In_SST	10.4422
ZNF317_474	In_VIP	16.481
ZNF460_476	Endothelial	28.8015
ZNF460_476	Exc_L3-5	18.387
ZNF460_476	Exc_L4-6_1	33.102
ZNF460_476	Microglia	74.9634
ZNF460_476	Oligodendrocyte	36.4813
ZNF460_476	OPC	57.3768
ZNF528_477	Astro_FB	18.7557
ZNF528_477	Astro_PP	15.3442
ZNF528_477	Exc_L3-5	15.1772
ZNF528_477	Microglia	29.4064
ZNF528_477	OPC	14.2817
ZNF682_478	Astro_FB	119.346
ZNF682_478	Astro_PP	139.48
ZNF682_478	Endothelial	40.0802
ZNF682_478	Exc_L3-5	43.5255
ZNF682_478	Exc_L4-6_1	34.1296
ZNF682_478	In_LAMP5	16.6758
ZNF682_478	In_VIP	44.1608
ZNF682_478	Microglia	79.1822
ZNF682_478	Oligodendrocyte	95.3143
ZNF682_478	OPC	123.317
ZNF684_479	Astro_FB	11.5464
ZNF684_479	Astro_PP	15.1413
ZNF684_479	Exc_L2-3	12.6532
ZNF684_479	Exc_L3-5	19.4188
ZNF684_479	Exc_L4-6_1	15.6022
ZNF684_479	Microglia	10.6017
ZNF684_479	Oligodendrocyte	16.7427
ZNF684_479	OPC	10.2728
ZNF75D_480	Exc_L2-3	153.707
ZNF75D_480	Exc_L3-5	29.5196
ZNF75D_480	Exc_L4-6_1	36.6382
ZNF75D_480	Exc_L4-6_2	71.7133
ASCL1_482	Endothelial	14.1802
ASCL1_482	Exc_L3-5	74.984
ASCL1_482	Exc_L4-6_1	69.8582
ASCL1_482	Exc_L4-6_2	31.5867
ASCL1_482	In_LAMP5	20.6739
ASCL1_482	In_PVALB_Ba	364.371
ASCL1_482	In_PVALB_Ch	377.757
ASCL1_482	In_SST	203.662
ASCL1_482	In_VIP	458.502
ASCL1_482	Oligodendrocyte	132.357
ASCL1_482	OPC	288.861
ATF3_483	In_PVALB_Ba	16.0675
ATF3_483	In_PVALB_Ch	25.4115
ATF3_483	In_SST	14.2068
BATF..JUN_485	Exc_L2-3	442.601
BATF..JUN_485	Exc_L3-5	46.7828
BATF..JUN_485	Exc_L4-6_1	11.8127
BATF..JUN_485	Exc_L4-6_2	89.8797
BATF..JUN_485	In_PVALB_Ch	12.337
BATF..JUN_485	In_SST	11.6862
BATF..JUN_485	In_VIP	58.024
EMX1_491	Astro_FB	24.2918
EMX1_491	Astro_PP	23.3383
EMX1_491	In_PVALB_Ch	22.3014
GFI1_494	In_PVALB_Ba	17.7116
GFI1_494	In_SST	23.6425
GLI2_495	Exc_L2-3	117.94
GLI2_495	Exc_L3-5	76.2146
GLI2_495	Exc_L4-6_1	50.4121
GLI2_495	Exc_L4-6_2	16.1551
GLI2_495	Microglia	22.792
GLI2_495	Oligodendrocyte	20.0765
GLI2_495	OPC	17.2778
GSX2_496	In_PVALB_Ch	15.6974
HES1_497	Exc_L4-6_1	12.0897
HES1_497	In_LAMP5	13.1244
HES1_497	In_PVALB_Ba	13.1909
HES1_497	In_VIP	19.551
HES1_497	Microglia	25.6902
HES1_497	Oligodendrocyte	33.4367
HES1_497	OPC	56.5989
HES2_498	Exc_L4-6_1	14.0398
HES2_498	In_LAMP5	11.1868
HES2_498	In_PVALB_Ba	12.2787
HES2_498	In_VIP	24.7604
HES2_498	Oligodendrocyte	14.2818
HES2_498	OPC	18.8198
HOXA2_500	Astro_FB	24.2918
HOXA2_500	Astro_PP	23.3383
HOXA2_500	In_PVALB_Ch	22.3014
HOXA5_501	In_PVALB_Ba	15.1667
HOXA5_501	In_PVALB_Ch	17.0079
HOXB2_503	Astro_FB	24.2918
HOXB2_503	Astro_PP	23.3383
HOXB2_503	In_PVALB_Ch	22.3014
HOXB5_504	In_PVALB_Ba	15.1667
HOXB5_504	In_PVALB_Ch	17.0079
HOXD3_507	Astro_FB	24.2918
HOXD3_507	Astro_PP	23.3383
HOXD3_507	In_PVALB_Ch	22.3014
JUNB.var.2_510	In_PVALB_Ba	10.5747
JUNB.var.2_510	In_PVALB_Ch	15.8813
LHX9_511	Astro_FB	53.3594
LHX9_511	Astro_PP	39.6058
LHX9_511	In_PVALB_Ch	11.9436
NEUROG1_514	Exc_L2-3	64.135
NEUROG1_514	Exc_L3-5	64.0622
NEUROG1_514	Exc_L4-6_1	18.5385
NEUROG1_514	Exc_L4-6_2	211.404
NRL_515	In_PVALB_Ba	49.8521
NRL_515	In_SST	34.2752
PRRX2_517	Astro_FB	53.3594
PRRX2_517	Astro_PP	39.6058
PRRX2_517	In_PVALB_Ch	11.9436
SOX4_518	Astro_FB	15.0137
SOX4_518	Astro_PP	10.818
SOX4_518	Oligodendrocyte	187.129
SOX8_519	Oligodendrocyte	108.378
SP1_520	Astro_FB	28.4275
SP1_520	Astro_PP	33.2336
SP1_520	Endothelial	87.8728
SP1_520	Exc_L3-5	64.4116
SP1_520	Exc_L4-6_1	33.0774
SP1_520	In_LAMP5	14.1785
SP1_520	Microglia	153.975
SP1_520	Oligodendrocyte	124.174
SP1_520	OPC	27.9493
SP2_521	Astro_FB	79.3525
SP2_521	Astro_PP	89.2233
SP2_521	Endothelial	78.581
SP2_521	Exc_L2-3	67.53
SP2_521	Exc_L3-5	81.7735
SP2_521	Exc_L4-6_1	64.7615
SP2_521	Exc_L4-6_2	10.6364
SP2_521	In_LAMP5	23.6861
SP2_521	In_PVALB_Ch	16.003
SP2_521	Microglia	147.372
SP2_521	Oligodendrocyte	122.928
SP2_521	OPC	117.578
SP3_522	Astro_FB	44.4042
SP3_522	Astro_PP	45.1176
SP3_522	Endothelial	93.9199
SP3_522	Exc_L2-3	24.5153
SP3_522	Exc_L3-5	86.2435
SP3_522	Exc_L4-6_1	67.1813
SP3_522	In_LAMP5	15.4479
SP3_522	Microglia	175.28
SP3_522	Oligodendrocyte	151.243
SP3_522	OPC	78.5033
TCFL5_523	Astro_PP	14.7207
TCFL5_523	Endothelial	12.4096
TCFL5_523	Exc_L4-6_1	14.6455
TCFL5_523	In_LAMP5	30.4703
TCFL5_523	In_PVALB_Ba	44.1352
TCFL5_523	In_PVALB_Ch	25.1363
TCFL5_523	In_SST	29.2672
TCFL5_523	In_VIP	16.8133
TCFL5_523	Microglia	29.1502
TCFL5_523	Oligodendrocyte	55.617
TCFL5_523	OPC	88.2859
TFEC_524	Microglia	24.1108
TFEC_524	Oligodendrocyte	14.9281
ZNF740_525	Astro_FB	129.487
ZNF740_525	Astro_PP	144.605
ZNF740_525	Endothelial	70.8881
ZNF740_525	Exc_L2-3	100.187
ZNF740_525	Exc_L3-5	107.926
ZNF740_525	Exc_L4-6_1	101.53
ZNF740_525	Exc_L4-6_2	29.0642
ZNF740_525	In_LAMP5	26.6682
ZNF740_525	In_PVALB_Ba	12.5691
ZNF740_525	In_PVALB_Ch	30.0416
ZNF740_525	In_VIP	22.7161
ZNF740_525	Microglia	187.305
ZNF740_525	Oligodendrocyte	192.203
ZNF740_525	OPC	266.907
ASCL1.var.2_526	Exc_L3-5	49.3699
ASCL1.var.2_526	Exc_L4-6_1	58.4452
ASCL1.var.2_526	In_PVALB_Ba	61.1449
ASCL1.var.2_526	In_PVALB_Ch	39.3335
ASCL1.var.2_526	In_SST	17.4705
ASCL1.var.2_526	In_VIP	250.356
ASCL1.var.2_526	Oligodendrocyte	12.5129
ASCL1.var.2_526	OPC	67.1726
ATF2_527	In_PVALB_Ch	29.0516
BACH1_528	Endothelial	10.0399
BACH1_528	Exc_L2-3	292.446
BACH1_528	Exc_L3-5	52.7341
BACH1_528	Exc_L4-6_1	23.9083
BACH1_528	Exc_L4-6_2	70.151
BACH1_528	In_PVALB_Ba	37.8282
BACH1_528	In_PVALB_Ch	17.347
BACH1_528	In_SST	29.7932
BACH1_528	In_VIP	75.3122
BACH1_528	Microglia	13.4643
BATF_529	Exc_L2-3	432.291
BATF_529	Exc_L3-5	43.9941
BATF_529	Exc_L4-6_1	10.3674
BATF_529	Exc_L4-6_2	87.0374
BATF_529	In_PVALB_Ch	11.4046
BATF_529	In_VIP	53.4065
BHLHE22.var.2_530	Endothelial	41.2824
BHLHE22.var.2_530	Exc_L3-5	40.6319
BHLHE22.var.2_530	Exc_L4-6_1	45.0695
BHLHE22.var.2_530	Exc_L4-6_2	11.9301
BHLHE22.var.2_530	In_LAMP5	20.344
BHLHE22.var.2_530	In_PVALB_Ba	538.293
BHLHE22.var.2_530	In_PVALB_Ch	585.638
BHLHE22.var.2_530	In_SST	293.779
BHLHE22.var.2_530	In_VIP	530.261
BHLHE22.var.2_530	Oligodendrocyte	227.637
BHLHE22.var.2_530	OPC	420.835
EBF3_532	Astro_FB	55.7085
EBF3_532	Astro_PP	75.8677
EBF3_532	Endothelial	31.7037
EBF3_532	Exc_L3-5	39.0946
EBF3_532	Exc_L4-6_1	23.1461
EBF3_532	In_VIP	16.1016
EBF3_532	Microglia	37.5993
EBF3_532	Oligodendrocyte	34.9751
EBF3_532	OPC	49.2395
HAND2_533	Exc_L2-3	40.4285
HAND2_533	Exc_L3-5	265.335
HAND2_533	Exc_L4-6_1	96.5015
HAND2_533	Exc_L4-6_2	348.737
HAND2_533	In_PVALB_Ba	13.1761
HAND2_533	In_PVALB_Ch	26.4313
HAND2_533	In_SST	61.879
HAND2_533	In_VIP	74.3912
MYF5_536	Endothelial	18.4396
MYF5_536	Exc_L3-5	25.0211
MYF5_536	Exc_L4-6_1	20.8931
MYF5_536	Exc_L4-6_2	25.3855
MYF5_536	In_PVALB_Ba	245.075
MYF5_536	In_PVALB_Ch	298.89
MYF5_536	In_SST	214.544
MYF5_536	In_VIP	203.195
MYF5_536	Oligodendrocyte	89.7178
MYF5_536	OPC	113.189
NEUROG2.var.2_537	Exc_L2-3	125.169
NEUROG2.var.2_537	Exc_L3-5	619.117
NEUROG2.var.2_537	Exc_L4-6_1	215.083
NEUROG2.var.2_537	Exc_L4-6_2	649.502
NEUROG2.var.2_537	In_PVALB_Ch	29.6667
NEUROG2.var.2_537	In_SST	20.6115
NEUROG2.var.2_537	In_VIP	201.164
NFIB_538	Astro_FB	299.652
NFIB_538	Astro_PP	343.402
NFIB_538	Endothelial	21.3668
NFIB_538	Exc_L3-5	33.5714
NFIB_538	In_PVALB_Ch	13.8233
NFIB_538	In_VIP	72.9053
NFIB_538	Microglia	16.1609
NFIB_538	Oligodendrocyte	61.4865
NFIB_538	OPC	222.099
NFYC_539	In_LAMP5	10.0145
NFYC_539	In_PVALB_Ba	17.8397
NFYC_539	In_SST	12.4208
OSR2_541	Exc_L2-3	25.3225
OSR2_541	Exc_L3-5	32.3864
OSR2_541	Exc_L4-6_1	13.4489
OSR2_541	Exc_L4-6_2	24.1902
OSR2_541	In_PVALB_Ba	13.0078
OSR2_541	In_PVALB_Ch	13.0915
OSR2_541	Microglia	28.3256
PRDM4_542	Exc_L2-3	15.6706
PRDM4_542	Exc_L4-6_2	14.1068
PRDM4_542	Microglia	19.2306
TCF12.var.2_543	Exc_L3-5	40.5696
TCF12.var.2_543	Exc_L4-6_1	53.224
TCF12.var.2_543	In_PVALB_Ba	16.7233
TCF12.var.2_543	In_VIP	141.702
TCF12.var.2_543	OPC	27.4963
ZBTB14_545	Astro_FB	55.481
ZBTB14_545	Astro_PP	55.9877
ZBTB14_545	Endothelial	63.7928
ZBTB14_545	Exc_L2-3	21.245
ZBTB14_545	Exc_L3-5	57.0639
ZBTB14_545	Exc_L4-6_1	87.1373
ZBTB14_545	In_LAMP5	29.1435
ZBTB14_545	In_PVALB_Ba	41.4588
ZBTB14_545	In_PVALB_Ch	56.7444
ZBTB14_545	In_SST	21.1046
ZBTB14_545	In_VIP	21.8484
ZBTB14_545	Microglia	121.722
ZBTB14_545	Oligodendrocyte	157.144
ZBTB14_545	OPC	217.015
ZKSCAN5_547	Endothelial	12.072
ZKSCAN5_547	Exc_L2-3	54.2588
ZKSCAN5_547	Exc_L3-5	30.1183
ZKSCAN5_547	Exc_L4-6_1	35.9061
ZKSCAN5_547	Exc_L4-6_2	62.5465
ZKSCAN5_547	Microglia	457.228
ZNF148_548	Astro_FB	269.601
ZNF148_548	Astro_PP	291.996
ZNF148_548	Endothelial	176.235
ZNF148_548	Exc_L2-3	44.9481
ZNF148_548	Exc_L3-5	148.59
ZNF148_548	Exc_L4-6_1	182.6
ZNF148_548	In_LAMP5	50.6069
ZNF148_548	In_PVALB_Ba	57.202
ZNF148_548	In_PVALB_Ch	80.0246
ZNF148_548	In_SST	11.8953
ZNF148_548	In_VIP	45.1623
ZNF148_548	Microglia	385.21
ZNF148_548	Oligodendrocyte	342.24
ZNF148_548	OPC	545.407
ZNF16_549	Astro_FB	31.1922
ZNF16_549	Astro_PP	25.5528
ZNF16_549	Exc_L2-3	14.6504
ZNF16_549	Exc_L3-5	41.9675
ZNF16_549	Exc_L4-6_1	24.4484
ZNF16_549	Exc_L4-6_2	16.8409
ZNF16_549	In_VIP	10.9523
ZNF16_549	Microglia	18.3791
ZNF16_549	Oligodendrocyte	11.2165
ZNF16_549	OPC	24.4896
ZNF341_550	Astro_FB	13.9808
ZNF341_550	Astro_PP	21.9271
ZNF341_550	Exc_L2-3	31.0692
ZNF341_550	Exc_L3-5	25.0829
ZNF341_550	Exc_L4-6_1	28.8239
ZNF341_550	Exc_L4-6_2	37.2408
ZNF341_550	In_PVALB_Ba	17.7023
ZNF341_550	In_PVALB_Ch	12.5209
ZNF341_550	In_SST	12.0405
ZNF341_550	In_VIP	26.3288
ZNF341_550	OPC	15.9502
ZNF449_551	Astro_FB	47.8801
ZNF449_551	Astro_PP	60.9093
ZNF449_551	Endothelial	16.3115
ZNF449_551	Exc_L3-5	36.4319
ZNF449_551	Exc_L4-6_1	16.6578
ZNF449_551	In_VIP	33.9392
ZNF449_551	Microglia	31.6511
ZNF449_551	Oligodendrocyte	42.8212
ZNF449_551	OPC	40.5292
BATF3_555	Exc_L2-3	387.921
BATF3_555	Exc_L3-5	34.0231
BATF3_555	Exc_L4-6_2	78.8034
BATF3_555	In_SST	11.2156
BATF3_555	In_VIP	47.4841
CEBPD_558	Microglia	11.9166
CREB1_559	In_PVALB_Ch	20.1547
CREB1_559	In_SST	11.6466
CTCFL_560	Astro_FB	107.725
CTCFL_560	Astro_PP	128.877
CTCFL_560	Endothelial	82.348
CTCFL_560	Exc_L3-5	77.2728
CTCFL_560	Exc_L4-6_1	77.7671
CTCFL_560	In_LAMP5	20.2454
CTCFL_560	In_PVALB_Ba	27.7919
CTCFL_560	In_PVALB_Ch	58.8542
CTCFL_560	In_VIP	66.3911
CTCFL_560	Microglia	146.435
CTCFL_560	Oligodendrocyte	281.474
CTCFL_560	OPC	279.768
E2F6_561	Astro_FB	85.9731
E2F6_561	Astro_PP	92.5148
E2F6_561	Endothelial	91.2149
E2F6_561	Exc_L2-3	59.5363
E2F6_561	Exc_L3-5	71.9825
E2F6_561	Exc_L4-6_1	122.909
E2F6_561	Exc_L4-6_2	28.411
E2F6_561	In_LAMP5	17.5826
E2F6_561	In_PVALB_Ba	27.2251
E2F6_561	In_PVALB_Ch	38.3873
E2F6_561	Microglia	165.278
E2F6_561	Oligodendrocyte	107.544
E2F6_561	OPC	160.417
EBF1_562	Astro_FB	89.3931
EBF1_562	Astro_PP	120.222
EBF1_562	Endothelial	43.0044
EBF1_562	Exc_L3-5	45.5016
EBF1_562	Exc_L4-6_1	31.563
EBF1_562	In_VIP	17.8232
EBF1_562	Microglia	48.0268
EBF1_562	Oligodendrocyte	47.6502
EBF1_562	OPC	74.1014
EGR1_563	Astro_FB	43.5509
EGR1_563	Astro_PP	43.3191
EGR1_563	Endothelial	77.87
EGR1_563	Exc_L2-3	528.16
EGR1_563	Exc_L3-5	301.918
EGR1_563	Exc_L4-6_1	248.269
EGR1_563	Exc_L4-6_2	133.067
EGR1_563	In_LAMP5	21.9001
EGR1_563	In_PVALB_Ch	20.3367
EGR1_563	Microglia	106.228
EGR1_563	Oligodendrocyte	127.432
EGR1_563	OPC	150.434
EHF_564	Microglia	1708.34
ELF1_565	Microglia	1303.75
ELF3_566	Microglia	1446.86
ETV1_568	Microglia	1023.29
ETV4_569	Astro_PP	18.0058
ETV4_569	Endothelial	13.8871
ETV4_569	Exc_L4-6_1	18.6545
ETV4_569	Microglia	1282.8
ETV4_569	OPC	24.8454
ETV5_570	Microglia	646.835
FOSL1_571	Exc_L2-3	489.746
FOSL1_571	Exc_L3-5	43.3022
FOSL1_571	Exc_L4-6_1	13.0819
FOSL1_571	Exc_L4-6_2	84.8927
FOSL1_571	In_PVALB_Ch	14.0866
FOSL1_571	In_SST	12.2686
FOSL1_571	In_VIP	64.8804
GABPA_576	Microglia	1256.24
HLF_581	Exc_L2-3	44.3
HLF_581	In_SST	11.1275
JUNB_585	Exc_L2-3	452.468
JUNB_585	Exc_L3-5	27.6979
JUNB_585	Exc_L4-6_1	10.0008
JUNB_585	Exc_L4-6_2	73.4115
JUNB_585	In_PVALB_Ch	13.1961
JUNB_585	In_SST	15.2768
JUNB_585	In_VIP	55.2402
JUND_586	Exc_L2-3	452.339
JUND_586	Exc_L3-5	30.6965
JUND_586	Exc_L4-6_1	10.4631
JUND_586	Exc_L4-6_2	75.6401
JUND_586	In_PVALB_Ch	12.3309
JUND_586	In_SST	12.1636
JUND_586	In_VIP	56.5386
KLF4_587	Astro_FB	116.666
KLF4_587	Astro_PP	125.214
KLF4_587	Endothelial	150.088
KLF4_587	Exc_L2-3	99.4102
KLF4_587	Exc_L3-5	191.56
KLF4_587	Exc_L4-6_1	161.62
KLF4_587	Exc_L4-6_2	27.6739
KLF4_587	In_LAMP5	23.5732
KLF4_587	In_PVALB_Ch	23.33
KLF4_587	In_VIP	13.9183
KLF4_587	Microglia	275.686
KLF4_587	Oligodendrocyte	215.752
KLF4_587	OPC	202.715
KLF9_588	Astro_FB	10.5772
KLF9_588	Astro_PP	15.9816
KLF9_588	Endothelial	35.5624
KLF9_588	Exc_L2-3	191.669
KLF9_588	Exc_L3-5	155.977
KLF9_588	Exc_L4-6_1	104.731
KLF9_588	Exc_L4-6_2	39.7923
KLF9_588	Microglia	62.8223
KLF9_588	Oligodendrocyte	58.9494
KLF9_588	OPC	38.5552
MAFF_590	In_PVALB_Ba	21.0129
MAFF_590	In_SST	20.1005
MAFG_591	In_PVALB_Ba	33.1728
MAFG_591	In_SST	28.1458
MAFK_592	Exc_L2-3	12.9662
MEF2A_593	In_PVALB_Ba	10.7903
MXI1_595	Exc_L4-6_2	12.6814
MYOD1_596	Exc_L3-5	12.7591
MYOD1_596	In_PVALB_Ba	46.3162
MYOD1_596	In_PVALB_Ch	40.7025
MYOD1_596	In_SST	41.5036
MYOD1_596	In_VIP	113.504
MYOD1_596	OPC	20.8071
MYOG_597	Endothelial	17.478
MYOG_597	Exc_L3-5	39.8301
MYOG_597	Exc_L4-6_1	40.744
MYOG_597	Exc_L4-6_2	23.8527
MYOG_597	In_LAMP5	21.2994
MYOG_597	In_PVALB_Ba	444.128
MYOG_597	In_PVALB_Ch	446.311
MYOG_597	In_SST	284.276
MYOG_597	In_VIP	365.154
MYOG_597	Oligodendrocyte	124.535
MYOG_597	OPC	243.222
NFE2L1_599	Exc_L2-3	153.692
NFE2L1_599	Exc_L4-6_2	28.9814
NFE2L1_599	In_PVALB_Ba	21.2752
NFE2L1_599	In_SST	21.7807
NFE2L1_599	In_VIP	31.1508
NFIL3_600	Exc_L2-3	31.6888
NFYB_601	Astro_FB	22.6534
NFYB_601	Astro_PP	20.7223
NFYB_601	In_VIP	16.2157
NFYB_601	Oligodendrocyte	12.0486
POU2F3_609	In_LAMP5	10.9759
POU2F3_609	In_SST	38.6672
PRDM1_610	Astro_FB	10.2049
PRDM1_610	Exc_L4-6_2	14.6732
PRDM1_610	Microglia	17.555
RFX1_611	Astro_FB	114.533
RFX1_611	Astro_PP	44.8124
RFX1_611	Exc_L2-3	160.384
RFX1_611	Exc_L3-5	45.2416
RFX1_611	In_LAMP5	12.3774
RFX1_611	In_SST	10.3623
RFX1_611	In_VIP	14.546
RFX3_612	Astro_FB	132.898
RFX3_612	Astro_PP	57.3214
RFX3_612	Exc_L2-3	157.291
RFX3_612	Exc_L3-5	62.3823
RFX3_612	In_LAMP5	10.9265
RFX3_612	In_SST	10.7667
RFX3_612	In_VIP	17.9874
SOX2_617	Oligodendrocyte	65.1909
SPI1_618	Microglia	1431.86
SPIB_619	Microglia	2283.74
TCF3_621	Exc_L3-5	37.1825
TCF3_621	Exc_L4-6_1	46.9662
TCF3_621	In_PVALB_Ba	14.3041
TCF3_621	In_VIP	141.689
TCF3_621	OPC	12.9589
TCF4_622	Exc_L3-5	19.1441
TCF4_622	Exc_L4-6_1	24.3591
TCF4_622	In_VIP	156.174
TEAD1_624	Endothelial	10.4559
TEAD4_625	Endothelial	10.7353
TFAP2A_626	Astro_FB	48.9885
TFAP2A_626	Astro_PP	78.2494
TFAP2A_626	Endothelial	30.8518
TFAP2A_626	Exc_L3-5	52.7712
TFAP2A_626	Exc_L4-6_1	28.3143
TFAP2A_626	In_VIP	24.637
TFAP2A_626	Microglia	85.6115
TFAP2A_626	Oligodendrocyte	49.0845
TFAP2A_626	OPC	69.3889
TFAP2C.var.2_627	Astro_PP	14.763
TFAP2C.var.2_627	Endothelial	21.1305
TFAP2C.var.2_627	Microglia	60.7642
TFAP2C.var.2_627	Oligodendrocyte	21.8095
TFAP2C.var.2_627	OPC	32.0677
TWIST1_628	Exc_L3-5	31.7534
TWIST1_628	Exc_L4-6_1	21.9044
TWIST1_628	Exc_L4-6_2	122.797
TWIST1_628	In_PVALB_Ba	38.1248
TWIST1_628	In_PVALB_Ch	23.8903
TWIST1_628	In_SST	128.663
TWIST1_628	In_VIP	10.7595
USF1_629	Microglia	20.8927
USF2_630	Microglia	23.0729
YY2_631	Oligodendrocyte	11.9215
YY2_631	OPC	15.4343
ZNF263_632	Astro_FB	82.0562
ZNF263_632	Astro_PP	98.7428
ZNF263_632	Endothelial	82.5884
ZNF263_632	Exc_L2-3	123.478
ZNF263_632	Exc_L3-5	116.233
ZNF263_632	Exc_L4-6_1	132.502
ZNF263_632	Exc_L4-6_2	49.2013
ZNF263_632	In_LAMP5	25.6298
ZNF263_632	In_PVALB_Ba	19.2783
ZNF263_632	In_PVALB_Ch	18.6314
ZNF263_632	Microglia	163.032
ZNF263_632	Oligodendrocyte	80.7145
ZNF263_632	OPC	153.8
CREM_633	Astro_FB	11.6767
CREM_633	In_PVALB_Ba	17.8179
CREM_633	In_PVALB_Ch	20.0131
CREM_633	Oligodendrocyte	15.6543

## Sheet: Table S4
Table S4. Number of enriched and accessible (chromVAR score > 1) transcription factor binding motifs per cell type.
celltype	number of enriched and accessible motifs
Astro_FB	42
Astro_PP	41
Endothelial	12
Exc_L2-3	65
Exc_L3-5	53
Exc_L4-6_1	26
Exc_L4-6_2	56
In_LAMP5	8
In_PVALB_Ba	38
In_PVALB_Ch	63
In_SST	36
In_VIP	13
Microglia	47
OPC	10
Oligodendrocyte	16

## Sheet: Table S5
Table S5. Transcription factor binding motifs enriched and accessible with a score > 1.
motif	celltype	mlog10p	chromVAR score
IRF2_3	Microglia	29.3204	1.78008
RORA_9	In_PVALB_Ch	171.391	4.09219
RORA.var.2_10	In_PVALB_Ch	276.083	5.31291
SOX9_13	Oligodendrocyte	87.2383	5.16803
TAL1..TCF3_15	Exc_L2-3	45.0159	1.25802
TAL1..TCF3_15	Exc_L3-5	193.135	3.50486
TAL1..TCF3_15	Exc_L4-6_1	67.8694	3.13317
TAL1..TCF3_15	Exc_L4-6_2	375.402	3.55151
NFIC..TLX1_19	Astro_PP	78.1513	1.1619
NFIC..TLX1_19	OPC	58.6118	1.5608
CTCF_21	Oligodendrocyte	178.425	1.00952
FOS_31	Exc_L2-3	541.827	3.14435
FOS_31	Exc_L3-5	55.8798	1.44438
FOS_31	Exc_L4-6_2	98.1285	1.46507
FOSL2_32	Exc_L2-3	589.676	3.34
FOSL2_32	Exc_L3-5	91.9577	1.75812
FOSL2_32	Exc_L4-6_1	29.852	1.02113
FOSL2_32	Exc_L4-6_2	129.053	1.62915
JUN_34	In_PVALB_Ch	21.5202	1.02249
JUN.var.2_35	Exc_L2-3	537.636	3.21526
JUN.var.2_35	Exc_L3-5	45.342	1.41835
JUN.var.2_35	Exc_L4-6_2	103.261	1.46837
JUND.var.2_36	In_PVALB_Ch	18.9189	1.2032
MEF2C_37	In_PVALB_Ba	34.6358	1.84333
MAF..NFE2_38	Exc_L2-3	81.2379	1.3164
POU2F2_41	In_SST	37.9784	1.32797
SMAD2..SMAD3..SMAD4_42	Exc_L3-5	45.6612	1.0774
STAT1..STAT2_43	Microglia	197.912	2.23115
ELK4_46	Microglia	552.252	2.34878
IRF1_48	Microglia	94.3015	1.73491
THAP1_56	Exc_L3-5	47.0374	1.0667
LBX1_60	Astro_FB	15.8074	2.02995
LBX1_60	In_PVALB_Ch	24.6979	2.01329
SHOX_63	Astro_FB	33.6637	2.80458
SHOX_63	Astro_PP	17.0064	2.62466
ALX3_64	Astro_FB	12.9048	1.87613
DBP_69	Exc_L2-3	34.0859	1.44926
ELF4_70	Microglia	393.701	3.10951
ELF5_71	Microglia	823.873	5.00285
EN1_72	Astro_FB	52.4523	3.37638
EN1_72	Astro_PP	58.0537	3.1115
EN1_72	In_PVALB_Ch	19.2192	1.31155
EN2_73	Astro_FB	49.4386	2.52033
EN2_73	Astro_PP	53.3364	2.63966
EN2_73	In_PVALB_Ba	10.3267	1.04663
EN2_73	In_PVALB_Ch	24.882	1.568
EN2_73	In_VIP	10.2976	1.66838
ESX1_74	Astro_FB	36.3331	2.73329
ESX1_74	Astro_PP	27.5507	2.65459
ETV6_75	Microglia	1209.65	4.71586
FLI1_76	Microglia	134.131	2.22231
IRF8_89	Microglia	87.1194	2.80471
IRF9_90	Microglia	86.2455	2.4319
ISX_91	Astro_FB	43.3763	2.73641
ISX_91	Astro_PP	30.2351	2.66335
ISX_91	In_PVALB_Ch	10.3214	1.0968
JDP2_92	Exc_L2-3	356.957	3.31512
JDP2_92	Exc_L3-5	21.5126	1.42124
JDP2_92	Exc_L4-6_2	50.4227	1.43892
JDP2.var.2_93	In_PVALB_Ba	14.1891	1.46386
JDP2.var.2_93	In_PVALB_Ch	24.2565	1.75743
JDP2.var.2_93	In_SST	12.8737	2.46744
KLF13_94	Endothelial	11.0295	1.29952
KLF13_94	Oligodendrocyte	30.9996	1.0755
LHX6_95	Astro_FB	31.2412	3.25732
LHX6_95	Astro_PP	23.6391	3.04871
LHX6_95	In_PVALB_Ch	11.3381	1.71076
MEF2B_96	In_PVALB_Ba	24.5414	2.8511
MEOX1_97	Astro_FB	18.8473	2.07251
MEOX1_97	Astro_PP	14.2723	2.09173
MEOX1_97	In_PVALB_Ch	16.8285	1.8253
MIXL1_98	Astro_FB	21.4381	2.37602
MLX_99	Microglia	13.923	1.04924
MLXIPL_100	Microglia	15.3181	1.00144
MSC_101	In_PVALB_Ba	58.3686	1.28922
MSC_101	In_SST	88.6034	1.37649
MSX1_102	Astro_FB	38.478	2.57359
MSX1_102	Astro_PP	39.5448	2.51565
MYF6_103	In_PVALB_Ba	32.2208	1.01586
MYF6_103	In_SST	55.2422	1.49822
NEUROD2_104	Exc_L2-3	59.8407	2.74296
NEUROD2_104	Exc_L3-5	74.2742	4.77948
NEUROD2_104	Exc_L4-6_1	22.8597	4.84332
NEUROD2_104	Exc_L4-6_2	250.71	5.65445
NEUROG2_105	Exc_L2-3	51.5629	1.97754
NEUROG2_105	Exc_L3-5	88.5637	3.86002
NEUROG2_105	Exc_L4-6_1	25.3707	3.91908
NEUROG2_105	Exc_L4-6_2	231.064	4.45081
NHLH1_108	In_PVALB_Ba	336.817	1.81574
NHLH1_108	In_VIP	391.226	1.76091
NHLH1_108	OPC	309.351	1.27773
NKX6.2_112	Astro_FB	32.0464	3.27803
NKX6.2_112	Astro_PP	20.0751	3.05483
OLIG2_113	Exc_L2-3	40.3076	2.33633
OLIG2_113	Exc_L3-5	21.77	3.51863
OLIG2_113	Exc_L4-6_2	154.361	4.51823
PAX4_114	Astro_FB	53.3594	3.46276
PAX4_114	Astro_PP	39.6058	3.1895
PAX4_114	In_PVALB_Ch	11.9436	1.51409
SP4_117	Endothelial	93.9848	1.23986
SPIC_119	Microglia	836.053	5.16777
TBX2_122	Exc_L2-3	44.7788	1.79174
TBX2_122	Exc_L4-6_2	109.047	2.53085
TBX20_123	Exc_L2-3	51.1485	1.81678
TBX20_123	Exc_L4-6_1	10.9729	2.0737
TBX20_123	Exc_L4-6_2	91.752	2.37573
TBX21_124	Exc_L2-3	49.4278	1.84665
TBX21_124	Exc_L4-6_1	11.1953	2.22039
TBX21_124	Exc_L4-6_2	118.999	2.55532
TFAP4_125	In_PVALB_Ba	92.7705	1.82061
TFAP4_125	In_SST	79.5435	1.58224
TFAP4_125	In_VIP	66.2638	1.52543
TFEB_127	Oligodendrocyte	12.0586	1.72553
ZBTB18_132	In_PVALB_Ba	80.4277	2.43575
ZBTB18_132	In_SST	208.542	3.15529
LBX2_133	Astro_FB	46.2092	2.69728
LBX2_133	Astro_PP	44.9533	2.60827
MSX2_136	Astro_FB	38.478	2.57359
MSX2_136	Astro_PP	39.5448	2.51565
NOTO_137	Astro_FB	55.7076	3.47623
NOTO_137	Astro_PP	38.3192	3.22712
NOTO_137	In_PVALB_Ch	13.8755	1.57472
PDX1_139	In_PVALB_Ch	15.6974	1.9667
PRRX1_143	Astro_FB	32.0464	3.27803
PRRX1_143	Astro_PP	20.0751	3.05483
RAX2_144	Astro_FB	43.3763	2.73641
RAX2_144	Astro_PP	30.2351	2.66335
RAX2_144	In_PVALB_Ch	10.3214	1.0968
RAX_145	Astro_FB	15.99	2.35536
RAX_145	Astro_PP	10.5488	2.36484
VAX1_148	In_PVALB_Ch	15.6974	1.9667
VAX2_149	In_LAMP5	10.9499	2.0453
VAX2_149	In_PVALB_Ch	33.1434	2.17773
VSX1_151	In_LAMP5	10.6341	2.35064
VSX1_151	In_PVALB_Ch	28.4967	2.40968
VSX2_152	In_LAMP5	10.6341	2.35064
VSX2_152	In_PVALB_Ch	28.4967	2.40968
EGR2_161	Exc_L2-3	366.25	1.24157
EGR4_163	Exc_L2-3	267.411	1.0089
HIC2_167	Exc_L3-5	25.8767	1.23106
KLF14_168	Endothelial	57.209	1.32098
ELK3_180	Microglia	150.026	2.08462
ERF_181	Microglia	179.308	2.63755
ERG_182	Microglia	167.482	2.53727
ETS1_183	Microglia	183.177	2.49101
ETV2_184	Microglia	210.681	3.30963
ETV3_185	Microglia	88.2684	1.81965
FEV_186	Microglia	144.676	2.21385
GCM2_187	Exc_L2-3	13.0423	1.04317
MEF2D_192	In_PVALB_Ba	22.0797	2.44917
POU1F1_204	In_LAMP5	11.8663	1.3511
POU2F1_205	In_LAMP5	10.5842	1.21013
POU2F1_205	In_SST	34.8113	1.47795
POU3F1_206	In_SST	24.5966	1.14204
POU3F2_207	In_LAMP5	10.1558	1.43084
POU3F2_207	In_SST	24.3822	1.13605
POU3F4_209	In_LAMP5	10.2188	1.30733
POU3F4_209	In_SST	31.4653	1.37083
POU5F1B_212	In_LAMP5	15.2886	1.25623
POU5F1B_212	In_SST	39.7338	1.46189
POU6F2_213	Astro_FB	34.1421	1.88017
POU6F2_213	Astro_PP	21.2409	1.83166
POU6F2_213	In_PVALB_Ch	15.0149	1.07291
RFX2_215	Exc_L2-3	199.679	1.17494
RFX2_215	In_SST	15.1361	1.42524
RFX5_220	Exc_L2-3	193.8	1.09408
RFX5_220	In_SST	15.8438	1.21848
RUNX2_221	Microglia	50.0676	1.84684
EOMES_222	Exc_L2-3	54.2688	1.79882
EOMES_222	Exc_L4-6_2	124.611	2.62422
MGA_223	Exc_L2-3	20.885	1.35086
MGA_223	Exc_L4-6_2	79.72	1.67698
TBR1_224	Exc_L2-3	50.9356	1.83695
TBR1_224	Exc_L4-6_2	112.046	2.5697
TBX15_225	Exc_L2-3	11.5813	1.45899
TBX15_225	Exc_L4-6_2	39.2742	1.57672
TBX1_227	Exc_L4-6_2	40.9526	1.9216
TBX4_228	Exc_L4-6_2	15.2152	1.51882
TBX5_229	Exc_L4-6_2	15.2152	1.51882
TEAD3_230	Endothelial	18.632	1.18252
BHLHE23_238	Exc_L2-3	51.3922	2.6131
BHLHE23_238	Exc_L3-5	26.5969	3.79549
BHLHE23_238	Exc_L4-6_1	11.7152	4.19242
BHLHE23_238	Exc_L4-6_2	177.601	4.85469
BHLHE22_239	Exc_L2-3	59.3367	2.79151
BHLHE22_239	Exc_L3-5	47.7118	4.2238
BHLHE22_239	Exc_L4-6_1	17.1722	4.53772
BHLHE22_239	Exc_L4-6_2	207.64	5.2514
OLIG1_247	Exc_L2-3	59.643	2.8004
OLIG1_247	Exc_L3-5	46.7913	4.20042
OLIG1_247	Exc_L4-6_1	17.6363	4.62882
OLIG1_247	Exc_L4-6_2	220.366	5.40949
OLIG3_248	Exc_L2-3	37.9501	2.2459
OLIG3_248	Exc_L3-5	20.2098	3.414
OLIG3_248	Exc_L4-6_2	159.839	4.29512
ATF7_250	In_PVALB_Ba	12.2889	1.5816
ATF7_250	In_PVALB_Ch	20.4286	1.98544
CEBPB_251	Microglia	16.8505	2.46829
CEBPE_252	Microglia	18.6883	2.55425
CEBPG_253	Microglia	24.8923	3.08486
NFE2_255	Exc_L2-3	316.068	3.09307
NFE2_255	Exc_L3-5	43.1231	1.61507
NFE2_255	Exc_L4-6_2	58.108	1.44048
TEF_256	Exc_L2-3	24.5389	1.21447
RXRB_264	Microglia	11.422	1.02726
ELK1_275	Microglia	64.948	1.26768
BARX1_277	In_PVALB_Ch	20.1058	1.78834
BARX1_277	In_VIP	11.7271	2.48673
BSX_278	Astro_FB	41.3276	2.14744
BSX_278	Astro_PP	39.5031	2.06512
DLX6_279	Astro_FB	34.2568	2.6896
DLX6_279	Astro_PP	21.9892	2.55539
DLX6_279	In_PVALB_Ch	18.5833	1.92255
EMX2_281	Astro_FB	36.1258	3.00206
EMX2_281	Astro_PP	27.8415	2.82426
EMX2_281	In_PVALB_Ch	26.0298	2.19246
EVX1_282	In_PVALB_Ch	17.7203	1.92551
EVX2_283	Astro_FB	17.8864	2.01902
EVX2_283	Astro_PP	13.1791	1.92803
EVX2_283	In_PVALB_Ch	22.226	2.28252
GBX1_284	Astro_FB	50.9951	3.05975
GBX1_284	Astro_PP	47.2197	2.8798
GBX1_284	In_PVALB_Ch	22.555	1.63172
GBX2_285	Astro_FB	34.3713	2.5604
GBX2_285	Astro_PP	38.0866	2.56777
GBX2_285	In_PVALB_Ch	17.026	1.49641
GSX1_287	Astro_FB	28.5793	2.64057
GSX1_287	Astro_PP	19.2331	2.54827
HESX1_288	Astro_FB	23.0285	2.5344
HESX1_288	Astro_PP	15.9984	2.3689
NEUROD1_303	Exc_L2-3	135.203	1.39884
NEUROD1_303	Exc_L3-5	655.952	3.77001
NEUROD1_303	Exc_L4-6_1	216.359	2.88742
NEUROD1_303	Exc_L4-6_2	642.847	2.9346
NFIC_304	Astro_FB	239.339	1.40459
NFIC_304	Astro_PP	251.03	1.53543
NFIC_304	OPC	79.9429	1.11331
POU5F1_310	In_SST	50.9658	1.2975
SOX10_315	Oligodendrocyte	80.2902	2.91405
SOX13_316	Oligodendrocyte	137.732	4.6978
TEAD2_317	Endothelial	16.6776	1.17935
ZBTB7A_319	Microglia	538.454	1.87259
ZEB1_320	Exc_L3-5	21.9075	1.46322
ZEB1_320	Exc_L4-6_1	32.9509	1.8254
ZSCAN4_324	Exc_L2-3	35.1561	1.0212
FOS..JUN_326	Exc_L2-3	493.458	3.4634
FOS..JUN_326	Exc_L3-5	50.8216	1.61452
FOS..JUN_326	Exc_L4-6_2	88.0133	1.62471
FOS..JUN.var.2_327	In_PVALB_Ch	10.9054	1.46012
FOSB..JUN_328	In_PVALB_Ba	10.2646	1.58714
FOSB..JUN_328	In_PVALB_Ch	22.555	1.94587
FOSB..JUN_328	In_SST	12.5223	2.45164
FOSL1..JUN_329	Exc_L2-3	536.524	3.31735
FOSL1..JUN_329	Exc_L3-5	50.1836	1.46463
FOSL1..JUN_329	Exc_L4-6_2	95.3799	1.5103
FOSL1..JUN.var.2_330	In_PVALB_Ch	15.3309	2.04961
FOSL2..JUN_331	Exc_L2-3	509.906	3.44113
FOSL2..JUN_331	Exc_L3-5	51.5467	1.58069
FOSL2..JUN_331	Exc_L4-6_2	94.3855	1.59423
FOSL2..JUN.var.2_332	In_PVALB_Ba	12.0914	1.45786
FOSL2..JUN.var.2_332	In_PVALB_Ch	32.7625	2.00296
JUN..JUNB_333	Exc_L2-3	351.117	3.05136
JUN..JUNB_333	Exc_L3-5	35.2448	1.3444
JUN..JUNB_333	Exc_L4-6_2	59.0668	1.48169
JUN..JUNB.var.2_334	In_PVALB_Ch	17.5424	1.71071
FOS..JUNB_335	Exc_L2-3	483.133	3.57934
FOS..JUNB_335	Exc_L3-5	47.8694	1.67255
FOS..JUNB_335	Exc_L4-6_2	86.1686	1.68216
FOSB..JUNB_336	Exc_L2-3	470.257	3.52607
FOSB..JUNB_336	Exc_L3-5	46.2224	1.66132
FOSB..JUNB_336	Exc_L4-6_2	85.257	1.66084
FOSB..JUNB.var.2_337	In_PVALB_Ch	17.2294	1.88835
FOSL1..JUNB_338	Exc_L2-3	466.762	3.43666
FOSL1..JUNB_338	Exc_L3-5	30.0492	1.43742
FOSL1..JUNB_338	Exc_L4-6_2	75.3195	1.51513
FOSL2..JUNB_339	Exc_L2-3	429.858	3.60153
FOSL2..JUNB_339	Exc_L3-5	31.856	1.55183
FOSL2..JUNB_339	Exc_L4-6_2	68.2784	1.58163
FOSL2..JUNB.var.2_340	In_PVALB_Ch	18.179	2.0196
FOSL2..JUNB.var.2_340	In_SST	10.4544	2.69757
FOS..JUND_341	Exc_L2-3	578.389	3.30924
FOS..JUND_341	Exc_L3-5	67.1663	1.55662
FOS..JUND_341	Exc_L4-6_2	107.827	1.55307
FOSL1..JUND_342	Exc_L2-3	417.692	3.29216
FOSL1..JUND_342	Exc_L3-5	22.404	1.24641
FOSL1..JUND_342	Exc_L4-6_2	60.0625	1.38035
FOSL1..JUND.var.2_343	In_SST	10.2112	2.27768
FOSL2..JUND_344	Exc_L2-3	490.976	3.5504
FOSL2..JUND_344	Exc_L3-5	45.0228	1.6121
FOSL2..JUND_344	Exc_L4-6_2	86.854	1.66685
FOSL2..JUND.var.2_345	In_PVALB_Ba	12.7536	1.38682
FOSL2..JUND.var.2_345	In_PVALB_Ch	23.5801	1.78666
FOSL2..JUND.var.2_345	In_SST	11.832	2.24205
RARA..RXRG_349	Endothelial	12.0491	1.14561
RORB_350	Astro_PP	28.3345	1.94727
RORB_350	In_PVALB_Ch	394.996	5.87318
RORC_351	Astro_PP	25.2678	1.87983
RORC_351	In_PVALB_Ba	20.5113	2.13965
RORC_351	In_PVALB_Ch	520.245	6.97736
SOX15_352	Oligodendrocyte	19.6349	2.6985
IRF3_355	Microglia	100.732	1.869
IRF4_356	Microglia	88.8575	3.09907
IRF5_357	Microglia	26.3502	1.90309
ARGFX_359	Astro_FB	27.4528	2.57963
ARGFX_359	Astro_PP	13.0882	2.39235
ATOH1.var.2_362	Exc_L3-5	95.5828	1.07469
ATOH1.var.2_362	Exc_L4-6_1	56.8284	1.02688
ATOH1.var.2_362	Exc_L4-6_2	115.686	1.03977
ATOH1.var.2_362	In_PVALB_Ba	123.969	1.06856
ATOH7_363	Exc_L2-3	45.7961	1.85251
ATOH7_363	Exc_L3-5	66.334	3.47032
ATOH7_363	Exc_L4-6_1	27.1104	3.59854
ATOH7_363	Exc_L4-6_2	225.762	4.11823
BACH2_364	Exc_L2-3	350.69	3.3077
BACH2_364	Exc_L3-5	35.5706	1.5211
BACH2_364	Exc_L4-6_2	75.5497	1.58138
BHLHA15.var.2_367	Exc_L4-6_2	83.8262	1.0194
BHLHA15.var.2_367	In_PVALB_Ba	202.327	2.15858
BHLHA15.var.2_367	In_PVALB_Ch	228.841	1.30348
BHLHA15.var.2_367	In_SST	232.124	1.98913
BHLHA15.var.2_367	In_VIP	162.606	1.57126
CREB3L4.var.2_370	In_PVALB_Ba	14.4679	1.23168
CREB3L4.var.2_370	In_PVALB_Ch	12.9675	1.50583
CREB3L4.var.2_370	In_SST	15.9058	2.58813
DRGX_375	In_PVALB_Ch	15.6974	1.9667
ELF2_376	Microglia	226.462	2.49743
ETS2_377	Microglia	266	2.47393
GLI3_381	Exc_L2-3	105.177	1.26495
GLI3_381	Exc_L3-5	71.8922	1.14539
HOXA1_384	In_PVALB_Ba	15.1667	2.78532
HOXA1_384	In_PVALB_Ch	17.0079	2.40836
HOXA6_386	In_PVALB_Ch	10.3268	1.61795
HOXB6_389	Astro_PP	10.8353	1.6454
HOXB7_390	Astro_FB	14.4014	1.70038
HOXB7_390	In_PVALB_Ch	12.8927	1.73304
IKZF1_397	Microglia	912.743	3.31933
IRF6_398	Microglia	30.0589	2.31943
KLF3_404	Endothelial	46.895	1.22805
KLF6_405	Endothelial	24.1712	1.06988
MAF_408	In_PVALB_Ba	71.6899	2.14896
MAF_408	In_SST	36.5307	1.35062
MAFA_409	In_PVALB_Ba	85.6909	1.95666
MAFA_409	In_SST	33.2975	1.16248
MSGN1_412	Exc_L2-3	26.5105	1.12797
MSGN1_412	Exc_L3-5	36.7833	2.31903
MSGN1_412	Exc_L4-6_2	113.531	2.4117
NFIC.var.2_414	Astro_FB	169.365	1.09768
NFIC.var.2_414	Astro_PP	168.232	1.31934
NFIC.var.2_414	OPC	161.969	1.76176
NFIX.var.2_415	Astro_FB	300.621	1.38122
NFIX.var.2_415	Astro_PP	348.323	1.65179
NFIX.var.2_415	OPC	286.654	1.95515
NHLH2_416	In_PVALB_Ba	178.114	1.46082
NHLH2_416	In_VIP	231.364	1.2643
NR2F1.var.2_424	Endothelial	10.043	1.71208
NR2F1.var.2_424	Microglia	18.5867	1.0048
POU6F1.var.2_435	Astro_FB	11.4889	1.06555
SOX12_446	Oligodendrocyte	19.3204	3.13789
SOX14_447	Oligodendrocyte	70.9618	4.36382
SOX18_448	Oligodendrocyte	69.9678	3.39399
TBX18_450	Exc_L2-3	46.1587	1.523
TBX18_450	Exc_L4-6_1	22.0587	1.78081
TBX18_450	Exc_L4-6_2	124.818	1.8487
TBX3_451	Exc_L2-3	12.4592	1.60301
TBX3_451	Exc_L4-6_2	46.1601	1.76243
TBX6_452	Exc_L2-3	43.7673	1.90139
TBX6_452	Exc_L4-6_1	14.3892	2.23458
TBX6_452	Exc_L4-6_2	90.272	2.34472
TCF21.var.2_453	Exc_L2-3	53.4922	2.00665
TCF21.var.2_453	Exc_L3-5	98.1632	4.24213
TCF21.var.2_453	Exc_L4-6_1	31.929	4.08778
TCF21.var.2_453	Exc_L4-6_2	266.94	4.62525
TFAP4.var.2_455	Exc_L3-5	10.1541	2.65294
TFAP4.var.2_455	Exc_L4-6_2	74.2542	3.25037
TLX2_462	Astro_FB	53.3594	3.46276
TLX2_462	Astro_PP	39.6058	3.1895
TLX2_462	In_PVALB_Ch	11.9436	1.51409
ZNF75D_480	Exc_L2-3	153.707	1.38807
ZNF75D_480	Exc_L4-6_1	36.6382	1.04716
ASCL1_482	In_PVALB_Ba	364.371	2.03909
ASCL1_482	In_PVALB_Ch	377.757	1.12464
ASCL1_482	In_SST	203.662	1.03877
ASCL1_482	In_VIP	458.502	2.1644
ASCL1_482	OPC	288.861	1.28634
ATF3_483	In_PVALB_Ba	16.0675	1.52347
ATF3_483	In_PVALB_Ch	25.4115	1.75811
ATF3_483	In_SST	14.2068	2.49356
BATF..JUN_485	Exc_L2-3	442.601	2.94205
BATF..JUN_485	Exc_L3-5	46.7828	1.40409
BATF..JUN_485	Exc_L4-6_2	89.8797	1.39542
EMX1_491	Astro_FB	24.2918	2.64006
EMX1_491	Astro_PP	23.3383	2.53425
EMX1_491	In_PVALB_Ch	22.3014	2.35012
GFI1_494	In_PVALB_Ba	17.7116	1.03544
GFI1_494	In_SST	23.6425	1.36237
GLI2_495	Exc_L2-3	117.94	1.32817
GLI2_495	Exc_L3-5	76.2146	1.17788
GLI2_495	Exc_L4-6_1	50.4121	1.0196
GSX2_496	In_PVALB_Ch	15.6974	1.9667
HOXA2_500	Astro_FB	24.2918	2.64006
HOXA2_500	Astro_PP	23.3383	2.53425
HOXA2_500	In_PVALB_Ch	22.3014	2.35012
HOXA5_501	In_PVALB_Ba	15.1667	2.78532
HOXA5_501	In_PVALB_Ch	17.0079	2.40836
HOXB2_503	Astro_FB	24.2918	2.64006
HOXB2_503	Astro_PP	23.3383	2.53425
HOXB2_503	In_PVALB_Ch	22.3014	2.35012
HOXB5_504	In_PVALB_Ba	15.1667	2.78532
HOXB5_504	In_PVALB_Ch	17.0079	2.40836
HOXD3_507	Astro_FB	24.2918	2.64006
HOXD3_507	Astro_PP	23.3383	2.53425
HOXD3_507	In_PVALB_Ch	22.3014	2.35012
JUNB.var.2_510	In_PVALB_Ba	10.5747	1.26655
JUNB.var.2_510	In_PVALB_Ch	15.8813	1.69069
LHX9_511	Astro_FB	53.3594	3.46276
LHX9_511	Astro_PP	39.6058	3.1895
LHX9_511	In_PVALB_Ch	11.9436	1.51409
NEUROG1_514	Exc_L2-3	64.135	2.80812
NEUROG1_514	Exc_L3-5	64.0622	4.51653
NEUROG1_514	Exc_L4-6_1	18.5385	4.58229
NEUROG1_514	Exc_L4-6_2	211.404	5.14525
NRL_515	In_PVALB_Ba	49.8521	2.27787
NRL_515	In_SST	34.2752	2.05306
PRRX2_517	Astro_FB	53.3594	3.46276
PRRX2_517	Astro_PP	39.6058	3.1895
PRRX2_517	In_PVALB_Ch	11.9436	1.51409
SOX4_518	Oligodendrocyte	187.129	3.91133
SOX8_519	Oligodendrocyte	108.378	4.82313
SP1_520	Endothelial	87.8728	1.51731
TCFL5_523	In_SST	29.2672	1.31918
TFEC_524	Oligodendrocyte	14.9281	1.03758
ASCL1.var.2_526	Exc_L3-5	49.3699	1.20724
ASCL1.var.2_526	Exc_L4-6_1	58.4452	1.48812
ASCL1.var.2_526	In_VIP	250.356	1.14604
ATF2_527	In_PVALB_Ch	29.0516	1.56759
BACH1_528	Exc_L2-3	292.446	2.02723
BACH1_528	Exc_L3-5	52.7341	1.07861
BATF_529	Exc_L2-3	432.291	2.96213
BATF_529	Exc_L3-5	43.9941	1.40302
BATF_529	Exc_L4-6_2	87.0374	1.40313
BHLHE22.var.2_530	In_PVALB_Ba	538.293	2.46696
BHLHE22.var.2_530	In_PVALB_Ch	585.638	1.58029
BHLHE22.var.2_530	In_SST	293.779	1.43029
BHLHE22.var.2_530	In_VIP	530.261	2.2532
BHLHE22.var.2_530	OPC	420.835	1.86319
HAND2_533	Exc_L2-3	40.4285	1.00096
HAND2_533	Exc_L3-5	265.335	3.08877
HAND2_533	Exc_L4-6_1	96.5015	2.55972
HAND2_533	Exc_L4-6_2	348.737	2.60807
MYF5_536	In_PVALB_Ba	245.075	2.55879
MYF5_536	In_PVALB_Ch	298.89	1.58268
MYF5_536	In_SST	214.544	1.94916
MYF5_536	In_VIP	203.195	1.87885
MYF5_536	OPC	113.189	1.34148
NEUROG2.var.2_537	Exc_L2-3	125.169	1.44374
NEUROG2.var.2_537	Exc_L3-5	619.117	3.84825
NEUROG2.var.2_537	Exc_L4-6_1	215.083	3.01071
NEUROG2.var.2_537	Exc_L4-6_2	649.502	3.07969
NFIB_538	Astro_FB	299.652	1.3321
NFIB_538	Astro_PP	343.402	1.67512
NFIB_538	OPC	222.099	1.71161
NFYC_539	In_PVALB_Ba	17.8397	1.05715
NFYC_539	In_SST	12.4208	2.44966
TCF12.var.2_543	Exc_L3-5	40.5696	1.16589
TCF12.var.2_543	Exc_L4-6_1	53.224	1.51623
ZKSCAN5_547	Microglia	457.228	1.21899
BATF3_555	Exc_L2-3	387.921	2.87538
BATF3_555	Exc_L3-5	34.0231	1.35717
BATF3_555	Exc_L4-6_2	78.8034	1.34326
CEBPD_558	Microglia	11.9166	1.58686
CREB1_559	In_PVALB_Ch	20.1547	1.33072
CREB1_559	In_SST	11.6466	1.33689
EHF_564	Microglia	1708.34	5.37719
ELF1_565	Microglia	1303.75	3.71913
ELF3_566	Microglia	1446.86	4.3807
ETV1_568	Microglia	1023.29	3.69608
ETV4_569	Microglia	1282.8	2.81948
ETV5_570	Microglia	646.835	3.59606
FOSL1_571	Exc_L2-3	489.746	3.41297
FOSL1_571	Exc_L3-5	43.3022	1.55665
FOSL1_571	Exc_L4-6_2	84.8927	1.553
GABPA_576	Microglia	1256.24	4.05651
HLF_581	Exc_L2-3	44.3	1.23396
JUNB_585	Exc_L2-3	452.468	3.3798
JUNB_585	Exc_L3-5	27.6979	1.37126
JUNB_585	Exc_L4-6_2	73.4115	1.49393
JUND_586	Exc_L2-3	452.339	3.45804
JUND_586	Exc_L3-5	30.6965	1.45104
JUND_586	Exc_L4-6_2	75.6401	1.53661
MAFF_590	In_PVALB_Ba	21.0129	1.63684
MAFF_590	In_SST	20.1005	1.43495
MAFG_591	In_PVALB_Ba	33.1728	1.72899
MAFG_591	In_SST	28.1458	1.50587
MAFK_592	Exc_L2-3	12.9662	1.19471
MEF2A_593	In_PVALB_Ba	10.7903	1.67947
MXI1_595	Exc_L4-6_2	12.6814	1.02642
MYOD1_596	Exc_L3-5	12.7591	1.08686
MYOD1_596	In_PVALB_Ba	46.3162	1.29143
MYOD1_596	In_VIP	113.504	1.39141
MYOG_597	In_PVALB_Ba	444.128	2.87795
MYOG_597	In_PVALB_Ch	446.311	1.83745
MYOG_597	In_SST	284.276	1.91478
MYOG_597	In_VIP	365.154	2.50351
MYOG_597	OPC	243.222	1.74247
NFE2L1_599	Exc_L2-3	153.692	1.69959
NFIL3_600	Exc_L2-3	31.6888	1.07141
NFYB_601	Oligodendrocyte	12.0486	1.80766
POU2F3_609	In_SST	38.6672	1.27565
SOX2_617	Oligodendrocyte	65.1909	4.02562
SPI1_618	Microglia	1431.86	3.7564
SPIB_619	Microglia	2283.74	4.76841
TCF3_621	Exc_L3-5	37.1825	1.39827
TCF3_621	Exc_L4-6_1	46.9662	1.75178
TCF4_622	Exc_L3-5	19.1441	1.38925
TCF4_622	Exc_L4-6_1	24.3591	1.74338
TCF4_622	In_VIP	156.174	1.03408
TEAD1_624	Endothelial	10.4559	1.09126
TEAD4_625	Endothelial	10.7353	1.20814
TWIST1_628	Exc_L3-5	31.7534	1.61053
TWIST1_628	Exc_L4-6_1	21.9044	1.69992
TWIST1_628	Exc_L4-6_2	122.797	1.69841
TWIST1_628	In_SST	128.663	1.67928
USF2_630	Microglia	23.0729	1.05033
CREM_633	In_PVALB_Ba	17.8179	1.17195
CREM_633	In_PVALB_Ch	20.0131	1.41736
CREM_633	Oligodendrocyte	15.6543	1.45924

## Sheet: Table S6
Table S6. Number of transcription factors with enriched and accessible binding motifs and respective gene expression (in >= 5% of cells) per cell type.
celltype	number of TFs
Astro_FB	8
Astro_PP	8
Endothelial	6
Exc_L2-3	24
Exc_L3-5	17
Exc_L4-6_1	8
Exc_L4-6_2	15
In_LAMP5	2
In_PVALB_Ba	14
In_PVALB_Ch	13
In_SST	9
In_VIP	1
Microglia	21
OPC	5
Oligodendrocyte	6

## Sheet: Table S7
Table S7. Transcription factors with enriched and accessible binding motifs and respective gene expression (in >= 5% of cells).
motif	celltype	mlog10p	chromVAR score	gene_name	motif_gene1	motif_gene2	motif_gene3	perc_exp_gene1	perc_exp_gene2	perc_exp_gene3
IRF2_3	Microglia	29.3204	1.78008	IRF2	IRF2	NA	NA	0.103213	NA	NA
RORA_9	In_PVALB_Ch	171.391	4.09219	RORA	RORA	NA	NA	0.999851	NA	NA
RORA.var.2_10	In_PVALB_Ch	276.083	5.31291	RORA	RORA	NA	NA	0.999851	NA	NA
CTCF_21	Oligodendrocyte	178.425	1.00952	CTCF	CTCF	NA	NA	0.0599823	NA	NA
FOSL2_32	Exc_L2-3	589.676	3.34	FOSL2	FOSL2	NA	NA	0.114373	NA	NA
FOSL2_32	Exc_L4-6_1	29.852	1.02113	FOSL2	FOSL2	NA	NA	0.0729414	NA	NA
FOSL2_32	Exc_L4-6_2	129.053	1.62915	FOSL2	FOSL2	NA	NA	0.0808492	NA	NA
JUN_34	In_PVALB_Ch	21.5202	1.02249	JUN	JUN	NA	NA	0.161084	NA	NA
JUN.var.2_35	Exc_L2-3	537.636	3.21526	JUN	JUN	NA	NA	0.16082	NA	NA
JUN.var.2_35	Exc_L3-5	45.342	1.41835	JUN	JUN	NA	NA	0.0793285	NA	NA
JUN.var.2_35	Exc_L4-6_2	103.261	1.46837	JUN	JUN	NA	NA	0.0713594	NA	NA
JUND.var.2_36	In_PVALB_Ch	18.9189	1.2032	JUND	JUND	NA	NA	0.27289	NA	NA
MEF2C_37	In_PVALB_Ba	34.6358	1.84333	MEF2C	MEF2C	NA	NA	0.98616	NA	NA
POU2F2_41	In_SST	37.9784	1.32797	POU2F2	POU2F2	NA	NA	0.115266	NA	NA
SMAD2..SMAD3..SMAD4_42	Exc_L3-5	45.6612	1.0774	SMAD2..SMAD3..SMAD4	SMAD2	SMAD3	SMAD4	0.360846	0.200625	0.230168
STAT1..STAT2_43	Microglia	197.912	2.23115	STAT1..STAT2	STAT1	STAT2	NA	0.0535338	0.0576928	NA
ELK4_46	Microglia	552.252	2.34878	ELK4	ELK4	NA	NA	0.0506682	NA	NA
DBP_69	Exc_L2-3	34.0859	1.44926	DBP	DBP	NA	NA	0.0645832	NA	NA
ETV6_75	Microglia	1209.65	4.71586	ETV6	ETV6	NA	NA	0.465118	NA	NA
FLI1_76	Microglia	134.131	2.22231	FLI1	FLI1	NA	NA	0.331778	NA	NA
IRF8_89	Microglia	87.1194	2.80471	IRF8	IRF8	NA	NA	0.185657	NA	NA
JDP2_92	Exc_L2-3	356.957	3.31512	JDP2	JDP2	NA	NA	0.122444	NA	NA
JDP2_92	Exc_L3-5	21.5126	1.42124	JDP2	JDP2	NA	NA	0.16919	NA	NA
JDP2_92	Exc_L4-6_2	50.4227	1.43892	JDP2	JDP2	NA	NA	0.20684	NA	NA
JDP2.var.2_93	In_PVALB_Ba	14.1891	1.46386	JDP2	JDP2	NA	NA	0.240446	NA	NA
JDP2.var.2_93	In_PVALB_Ch	24.2565	1.75743	JDP2	JDP2	NA	NA	0.210064	NA	NA
JDP2.var.2_93	In_SST	12.8737	2.46744	JDP2	JDP2	NA	NA	0.139746	NA	NA
KLF13_94	Endothelial	11.0295	1.29952	KLF13	KLF13	NA	NA	0.0702989	NA	NA
KLF13_94	Oligodendrocyte	30.9996	1.0755	KLF13	KLF13	NA	NA	0.12031	NA	NA
LHX6_95	In_PVALB_Ch	11.3381	1.71076	LHX6	LHX6	NA	NA	0.48608	NA	NA
MLXIPL_100	Microglia	15.3181	1.00144	MLXIPL	MLXIPL	NA	NA	0.124439	NA	NA
MSX1_102	Astro_FB	38.478	2.57359	MSX1	MSX1	NA	NA	0.0669678	NA	NA
NEUROD2_104	Exc_L2-3	59.8407	2.74296	NEUROD2	NEUROD2	NA	NA	0.128645	NA	NA
NEUROD2_104	Exc_L3-5	74.2742	4.77948	NEUROD2	NEUROD2	NA	NA	0.198239	NA	NA
NEUROD2_104	Exc_L4-6_1	22.8597	4.84332	NEUROD2	NEUROD2	NA	NA	0.239258	NA	NA
NEUROD2_104	Exc_L4-6_2	250.71	5.65445	NEUROD2	NEUROD2	NA	NA	0.20342	NA	NA
SP4_117	Endothelial	93.9848	1.23986	SP4	SP4	NA	NA	0.0592211	NA	NA
TFAP4_125	In_PVALB_Ba	92.7705	1.82061	TFAP4	TFAP4	NA	NA	0.0507237	NA	NA
TFEB_127	Oligodendrocyte	12.0586	1.72553	TFEB	TFEB	NA	NA	0.163342	NA	NA
ZBTB18_132	In_PVALB_Ba	80.4277	2.43575	ZBTB18	ZBTB18	NA	NA	0.094115	NA	NA
ZBTB18_132	In_SST	208.542	3.15529	ZBTB18	ZBTB18	NA	NA	0.066835	NA	NA
PRRX1_143	Astro_FB	32.0464	3.27803	PRRX1	PRRX1	NA	NA	0.27683	NA	NA
PRRX1_143	Astro_PP	20.0751	3.05483	PRRX1	PRRX1	NA	NA	0.168047	NA	NA
EGR4_163	Exc_L2-3	267.411	1.0089	EGR4	EGR4	NA	NA	0.0602298	NA	NA
HIC2_167	Exc_L3-5	25.8767	1.23106	HIC2	HIC2	NA	NA	0.144256	NA	NA
ELK3_180	Microglia	150.026	2.08462	ELK3	ELK3	NA	NA	0.0944133	NA	NA
MEF2D_192	In_PVALB_Ba	22.0797	2.44917	MEF2D	MEF2D	NA	NA	0.168137	NA	NA
POU2F1_205	In_LAMP5	10.5842	1.21013	POU2F1	POU2F1	NA	NA	0.551866	NA	NA
POU2F1_205	In_SST	34.8113	1.47795	POU2F1	POU2F1	NA	NA	0.469488	NA	NA
POU3F4_209	In_LAMP5	10.2188	1.30733	POU3F4	POU3F4	NA	NA	0.0996957	NA	NA
POU6F2_213	Astro_FB	34.1421	1.88017	POU6F2	POU6F2	NA	NA	0.138415	NA	NA
POU6F2_213	Astro_PP	21.2409	1.83166	POU6F2	POU6F2	NA	NA	0.183808	NA	NA
RFX2_215	Exc_L2-3	199.679	1.17494	RFX2	RFX2	NA	NA	0.189044	NA	NA
RUNX2_221	Microglia	50.0676	1.84684	RUNX2	RUNX2	NA	NA	0.272031	NA	NA
MGA_223	Exc_L2-3	20.885	1.35086	MGA	MGA	NA	NA	0.296695	NA	NA
MGA_223	Exc_L4-6_2	79.72	1.67698	MGA	MGA	NA	NA	0.368823	NA	NA
TBR1_224	Exc_L2-3	50.9356	1.83695	TBR1	TBR1	NA	NA	0.17249	NA	NA
TBR1_224	Exc_L4-6_2	112.046	2.5697	TBR1	TBR1	NA	NA	0.376746	NA	NA
BHLHE22_239	Exc_L3-5	47.7118	4.2238	BHLHE22	BHLHE22	NA	NA	0.07579	NA	NA
ATF7_250	In_PVALB_Ba	12.2889	1.5816	ATF7	ATF7	NA	NA	0.152298	NA	NA
ATF7_250	In_PVALB_Ch	20.4286	1.98544	ATF7	ATF7	NA	NA	0.147387	NA	NA
CEBPB_251	Microglia	16.8505	2.46829	CEBPB	CEBPB	NA	NA	0.101032	NA	NA
TEF_256	Exc_L2-3	24.5389	1.21447	TEF	TEF	NA	NA	0.151327	NA	NA
DLX6_279	In_PVALB_Ch	18.5833	1.92255	DLX6	DLX6	NA	NA	0.0674408	NA	NA
EMX2_281	Astro_FB	36.1258	3.00206	EMX2	EMX2	NA	NA	0.127627	NA	NA
EMX2_281	Astro_PP	27.8415	2.82426	EMX2	EMX2	NA	NA	0.122442	NA	NA
NEUROD1_303	Exc_L2-3	135.203	1.39884	NEUROD1	NEUROD1	NA	NA	0.0794772	NA	NA
NEUROD1_303	Exc_L3-5	655.952	3.77001	NEUROD1	NEUROD1	NA	NA	0.0522548	NA	NA
NFIC_304	Astro_FB	239.339	1.40459	NFIC	NFIC	NA	NA	0.16029	NA	NA
NFIC_304	Astro_PP	251.03	1.53543	NFIC	NFIC	NA	NA	0.19723	NA	NA
NFIC_304	OPC	79.9429	1.11331	NFIC	NFIC	NA	NA	0.104453	NA	NA
SOX10_315	Oligodendrocyte	80.2902	2.91405	SOX10	SOX10	NA	NA	0.114983	NA	NA
ZBTB7A_319	Microglia	538.454	1.87259	ZBTB7A	ZBTB7A	NA	NA	0.0724774	NA	NA
ZEB1_320	Exc_L3-5	21.9075	1.46322	ZEB1	ZEB1	NA	NA	0.693795	NA	NA
ZEB1_320	Exc_L4-6_1	32.9509	1.8254	ZEB1	ZEB1	NA	NA	0.631256	NA	NA
FOSL2..JUN_331	Exc_L2-3	509.906	3.44113	FOSL2..JUN	FOSL2	JUN	NA	0.114373	0.16082	NA
FOSL2..JUN_331	Exc_L4-6_2	94.3855	1.59423	FOSL2..JUN	FOSL2	JUN	NA	0.0808492	0.0713594	NA
FOSL2..JUN.var.2_332	In_PVALB_Ba	12.0914	1.45786	FOSL2..JUN	FOSL2	JUN	NA	0.0583101	0.0925914	NA
FOSL2..JUN.var.2_332	In_PVALB_Ch	32.7625	2.00296	FOSL2..JUN	FOSL2	JUN	NA	0.0650588	0.161084	NA
JUN..JUNB_333	Exc_L2-3	351.117	3.05136	JUN..JUNB	JUN	JUNB	NA	0.16082	0.0857787	NA
JUN..JUNB_333	Exc_L3-5	35.2448	1.3444	JUN..JUNB	JUN	JUNB	NA	0.0793285	0.10023	NA
JUN..JUNB_333	Exc_L4-6_2	59.0668	1.48169	JUN..JUNB	JUN	JUNB	NA	0.0713594	0.0902821	NA
FOSL2..JUNB_339	Exc_L2-3	429.858	3.60153	FOSL2..JUNB	FOSL2	JUNB	NA	0.114373	0.0857787	NA
FOSL2..JUNB_339	Exc_L4-6_2	68.2784	1.58163	FOSL2..JUNB	FOSL2	JUNB	NA	0.0808492	0.0902821	NA
FOSL2..JUND_344	Exc_L2-3	490.976	3.5504	FOSL2..JUND	FOSL2	JUND	NA	0.114373	0.297011	NA
FOSL2..JUND_344	Exc_L4-6_2	86.854	1.66685	FOSL2..JUND	FOSL2	JUND	NA	0.0808492	0.3835	NA
FOSL2..JUND.var.2_345	In_PVALB_Ba	12.7536	1.38682	FOSL2..JUND	FOSL2	JUND	NA	0.0583101	0.243239	NA
FOSL2..JUND.var.2_345	In_PVALB_Ch	23.5801	1.78666	FOSL2..JUND	FOSL2	JUND	NA	0.0650588	0.27289	NA
RORB_350	Astro_PP	28.3345	1.94727	RORB	RORB	NA	NA	0.481349	NA	NA
IRF3_355	Microglia	100.732	1.869	IRF3	IRF3	NA	NA	0.0544214	NA	NA
IRF5_357	Microglia	26.3502	1.90309	IRF5	IRF5	NA	NA	0.0559176	NA	NA
BACH2_364	Exc_L2-3	350.69	3.3077	BACH2	BACH2	NA	NA	0.282629	NA	NA
BACH2_364	Exc_L3-5	35.5706	1.5211	BACH2	BACH2	NA	NA	0.413101	NA	NA
BACH2_364	Exc_L4-6_2	75.5497	1.58138	BACH2	BACH2	NA	NA	0.61177	NA	NA
ELF2_376	Microglia	226.462	2.49743	ELF2	ELF2	NA	NA	0.169706	NA	NA
ETS2_377	Microglia	266	2.47393	ETS2	ETS2	NA	NA	0.131032	NA	NA
IKZF1_397	Microglia	912.743	3.31933	IKZF1	IKZF1	NA	NA	0.327112	NA	NA
KLF3_404	Endothelial	46.895	1.22805	KLF3	KLF3	NA	NA	0.094684	NA	NA
KLF6_405	Endothelial	24.1712	1.06988	KLF6	KLF6	NA	NA	0.183237	NA	NA
MAF_408	In_PVALB_Ba	71.6899	2.14896	MAF	MAF	NA	NA	0.464481	NA	NA
MAF_408	In_SST	36.5307	1.35062	MAF	MAF	NA	NA	0.445155	NA	NA
NFIC.var.2_414	Astro_FB	169.365	1.09768	NFIC	NFIC	NA	NA	0.16029	NA	NA
NFIC.var.2_414	Astro_PP	168.232	1.31934	NFIC	NFIC	NA	NA	0.19723	NA	NA
NFIC.var.2_414	OPC	161.969	1.76176	NFIC	NFIC	NA	NA	0.104453	NA	NA
NFIX.var.2_415	Astro_FB	300.621	1.38122	NFIX	NFIX	NA	NA	0.213819	NA	NA
NFIX.var.2_415	Astro_PP	348.323	1.65179	NFIX	NFIX	NA	NA	0.230397	NA	NA
NFIX.var.2_415	OPC	286.654	1.95515	NFIX	NFIX	NA	NA	0.202457	NA	NA
NR2F1.var.2_424	Endothelial	10.043	1.71208	NR2F1	NR2F1	NA	NA	0.166655	NA	NA
TFAP4.var.2_455	Exc_L4-6_2	74.2542	3.25037	TFAP4	TFAP4	NA	NA	0.0587347	NA	NA
ZNF75D_480	Exc_L2-3	153.707	1.38807	ZNF75D	ZNF75D	NA	NA	0.120419	NA	NA
ZNF75D_480	Exc_L4-6_1	36.6382	1.04716	ZNF75D	ZNF75D	NA	NA	0.107919	NA	NA
ASCL1_482	OPC	288.861	1.28634	ASCL1	ASCL1	NA	NA	0.0919937	NA	NA
JUNB.var.2_510	In_PVALB_Ba	10.5747	1.26655	JUNB	JUNB	NA	NA	0.0756729	NA	NA
SOX8_519	Oligodendrocyte	108.378	4.82313	SOX8	SOX8	NA	NA	0.110304	NA	NA
TCFL5_523	In_SST	29.2672	1.31918	TCFL5	TCFL5	NA	NA	0.0617864	NA	NA
ASCL1.var.2_526	Exc_L3-5	49.3699	1.20724	ASCL1	ASCL1	NA	NA	0.0675609	NA	NA
ASCL1.var.2_526	Exc_L4-6_1	58.4452	1.48812	ASCL1	ASCL1	NA	NA	0.0614113	NA	NA
ATF2_527	In_PVALB_Ch	29.0516	1.56759	ATF2	ATF2	NA	NA	0.283609	NA	NA
BACH1_528	Exc_L2-3	292.446	2.02723	BACH1	BACH1	NA	NA	0.0630193	NA	NA
BACH1_528	Exc_L3-5	52.7341	1.07861	BACH1	BACH1	NA	NA	0.0719223	NA	NA
NFIB_538	Astro_FB	299.652	1.3321	NFIB	NFIB	NA	NA	0.708574	NA	NA
NFIB_538	Astro_PP	343.402	1.67512	NFIB	NFIB	NA	NA	0.748214	NA	NA
NFIB_538	OPC	222.099	1.71161	NFIB	NFIB	NA	NA	0.700597	NA	NA
NFYC_539	In_PVALB_Ba	17.8397	1.05715	NFYC	NFYC	NA	NA	0.30631	NA	NA
NFYC_539	In_SST	12.4208	2.44966	NFYC	NFYC	NA	NA	0.2057	NA	NA
TCF12.var.2_543	Exc_L3-5	40.5696	1.16589	TCF12	TCF12	NA	NA	0.176926	NA	NA
TCF12.var.2_543	Exc_L4-6_1	53.224	1.51623	TCF12	TCF12	NA	NA	0.250097	NA	NA
BATF3_555	Exc_L2-3	387.921	2.87538	BATF3	BATF3	NA	NA	0.063504	NA	NA
CEBPD_558	Microglia	11.9166	1.58686	CEBPD	CEBPD	NA	NA	0.126468	NA	NA
CREB1_559	In_PVALB_Ch	20.1547	1.33072	CREB1	CREB1	NA	NA	0.251005	NA	NA
CREB1_559	In_SST	11.6466	1.33689	CREB1	CREB1	NA	NA	0.219848	NA	NA
ELF1_565	Microglia	1303.75	3.71913	ELF1	ELF1	NA	NA	0.199909	NA	NA
ETV5_570	Microglia	646.835	3.59606	ETV5	ETV5	NA	NA	0.141709	NA	NA
HLF_581	Exc_L2-3	44.3	1.23396	HLF	HLF	NA	NA	0.406335	NA	NA
JUNB_585	Exc_L2-3	452.468	3.3798	JUNB	JUNB	NA	NA	0.0857787	NA	NA
JUNB_585	Exc_L3-5	27.6979	1.37126	JUNB	JUNB	NA	NA	0.10023	NA	NA
JUNB_585	Exc_L4-6_2	73.4115	1.49393	JUNB	JUNB	NA	NA	0.0902821	NA	NA
JUND_586	Exc_L2-3	452.339	3.45804	JUND	JUND	NA	NA	0.297011	NA	NA
JUND_586	Exc_L3-5	30.6965	1.45104	JUND	JUND	NA	NA	0.38866	NA	NA
JUND_586	Exc_L4-6_2	75.6401	1.53661	JUND	JUND	NA	NA	0.3835	NA	NA
MAFG_591	In_PVALB_Ba	33.1728	1.72899	MAFG	MAFG	NA	NA	0.170772	NA	NA
MAFG_591	In_SST	28.1458	1.50587	MAFG	MAFG	NA	NA	0.12824	NA	NA
MAFK_592	Exc_L2-3	12.9662	1.19471	MAFK	MAFK	NA	NA	0.118534	NA	NA
MEF2A_593	In_PVALB_Ba	10.7903	1.67947	MEF2A	MEF2A	NA	NA	0.607256	NA	NA
MXI1_595	Exc_L4-6_2	12.6814	1.02642	MXI1	MXI1	NA	NA	0.380935	NA	NA
NFE2L1_599	Exc_L2-3	153.692	1.69959	NFE2L1	NFE2L1	NA	NA	0.21189	NA	NA
SOX2_617	Oligodendrocyte	65.1909	4.02562	SOX2	SOX2	NA	NA	0.131922	NA	NA
SPI1_618	Microglia	1431.86	3.7564	SPI1	SPI1	NA	NA	0.0944387	NA	NA
TCF3_621	Exc_L4-6_1	46.9662	1.75178	TCF3	TCF3	NA	NA	0.0632638	NA	NA
TCF4_622	Exc_L3-5	19.1441	1.38925	TCF4	TCF4	NA	NA	0.973009	NA	NA
TCF4_622	Exc_L4-6_1	24.3591	1.74338	TCF4	TCF4	NA	NA	0.911989	NA	NA
TCF4_622	In_VIP	156.174	1.03408	TCF4	TCF4	NA	NA	0.992551	NA	NA
TEAD1_624	Endothelial	10.4559	1.09126	TEAD1	TEAD1	NA	NA	0.28022	NA	NA
TWIST1_628	Exc_L3-5	31.7534	1.61053	TWIST1	TWIST1	NA	NA	0.0508558	NA	NA
USF2_630	Microglia	23.0729	1.05033	USF2	USF2	NA	NA	0.0762559	NA	NA
CREM_633	In_PVALB_Ba	17.8179	1.17195	CREM	CREM	NA	NA	0.14487	NA	NA
CREM_633	In_PVALB_Ch	20.0131	1.41736	CREM	CREM	NA	NA	0.173143	NA	NA

## Sheet: Table S8
Table S8. Schizophrenia GWAS SNPs from Trubetskoy et al. (2022). Alleles of SNPs with a negative effect size (beta < 0) were recoded for the downstream analysis.
refsnp_id	chr_name	chrom_start	POS	A1	A2	FCAS	FCON	IMPINFO	BETA	SE	PVAL	NCAS	NCON	NEFF	RefSeq.seq.accession
rs2589	chr1	200478267	200447395	C	T	0.413	0.405	0.974	0.0515957	0.0089	5.904e-09	53386	77258	58749.1	NC_000001.11
rs267698	chr1	29960558	30433405	A	G	0.297	0.287	0.99	0.0575989	0.0095	1.351e-09	53386	77258	58749.1	NC_000001.11
rs267700	chr1	29957519	30430366	T	G	0.297	0.287	0.994	0.0574006	0.0095	1.452e-09	53386	77258	58749.1	NC_000001.11
rs267703	chr1	29964271	30437118	T	A	0.241	0.23	0.983	0.0605023	0.0102	3.136e-09	53386	77258	58749.1	NC_000001.11
rs499257	chr1	43612713	44078384	T	C	0.347	0.33	0.999	0.0627964	0.0091	5.014e-12	53386	77258	58749.1	NC_000001.11
rs549845	chr1	43610798	44076469	G	A	0.321	0.304	1	0.0608034	0.0093	5.346e-11	53386	77258	58749.1	NC_000001.11
rs603542	chr1	43613740	44079411	T	C	0.346	0.33	1	0.0627025	0.0091	5.116e-12	53386	77258	58749.1	NC_000001.11
rs607296	chr1	43644078	44109749	A	G	0.346	0.33	0.999	0.0611045	0.0091	1.667e-11	53386	77258	58749.1	NC_000001.11
rs1009080	chr1	29958713	30431560	G	A	0.31	0.298	0.997	0.0633972	0.0094	1.267e-11	53386	77258	58749.1	NC_000001.11
rs1143702	chr1	43621160	44086831	C	T	0.344	0.328	1	0.0627025	0.0091	5.209e-12	53386	77258	58749.1	NC_000001.11
rs2970610	chr1	43631859	44097530	T	C	0.347	0.33	1	0.0633034	0.0091	3.158e-12	53386	77258	58749.1	NC_000001.11
rs3001723	chr1	43572014	44037685	G	A	0.679	0.696	1	-0.0635044	0.0093	7.724e-12	53386	77258	58749.1	NC_000001.11
rs4245639	chr1	29941204	30414051	G	A	0.381	0.374	0.995	0.0485997	0.0089	4.598e-08	53386	77258	58749.1	NC_000001.11
rs4317838	chr1	200452318	200421446	C	A	0.396	0.388	0.981	0.0531047	0.0089	2.37e-09	53386	77258	58749.1	NC_000001.11
rs4387206	chr1	200473307	200442435	A	G	0.413	0.405	0.973	0.0518996	0.0089	4.901e-09	53386	77258	58749.1	NC_000001.11
rs4427435	chr1	200452338	200421466	A	G	0.502	0.492	0.984	0.0495994	0.0087	1.059e-08	53386	77258	58749.1	NC_000001.11
rs4506486	chr1	200484192	200453320	C	T	0.411	0.404	0.979	0.0503984	0.0088	1.24e-08	53386	77258	58749.1	NC_000001.11
rs4518934	chr1	200437800	200406928	T	C	0.389	0.381	0.989	0.0530003	0.0089	2.454e-09	53386	77258	58749.1	NC_000001.11
rs4653164	chr1	36161941	36627542	C	T	0.323	0.332	0.99	-0.0511038	0.0092	3.076e-08	53386	77258	58749.1	NC_000001.11
rs4915203	chr1	200413959	200383087	A	G	0.388	0.381	0.989	0.0533038	0.0089	2.031e-09	53386	77258	58749.1	NC_000001.11
rs4915435	chr1	200413761	200382889	T	C	0.396	0.388	0.988	0.0517002	0.0089	5.122e-09	53386	77258	58749.1	NC_000001.11
rs4915441	chr1	200466172	200435300	A	C	0.403	0.395	0.975	0.0526019	0.0089	3.323e-09	53386	77258	58749.1	NC_000001.11
rs4915444	chr1	200485212	200454340	A	C	0.41	0.403	0.975	0.0509973	0.0089	8.932e-09	53386	77258	58749.1	NC_000001.11
rs4949240	chr1	29965350	30438197	G	A	0.301	0.29	0.988	0.0533986	0.0095	1.754e-08	53386	77258	58749.1	NC_000001.11
rs4949524	chr1	29949855	30422702	C	T	0.382	0.374	0.994	0.0491996	0.0089	3.273e-08	53386	77258	58749.1	NC_000001.11
rs4949526	chr1	29959372	30432219	T	C	0.309	0.297	0.996	0.0633034	0.0094	1.485e-11	53386	77258	58749.1	NC_000001.11
rs4949527	chr1	29974914	30447761	G	A	0.303	0.292	0.997	0.0526968	0.0094	2.343e-08	53386	77258	58749.1	NC_000001.11
rs4949528	chr1	29978510	30451357	A	C	0.303	0.292	0.994	0.0533038	0.0094	1.669e-08	53386	77258	58749.1	NC_000001.11
rs4949530	chr1	29985030	30457877	T	G	0.303	0.292	0.991	0.0535976	0.0095	1.459e-08	53386	77258	58749.1	NC_000001.11
rs12130445	chr1	200473721	200442849	C	G	0.413	0.405	0.973	0.0518047	0.0089	5.133e-09	53386	77258	58749.1	NC_000001.11
rs12131135	chr1	200449485	200418613	G	T	0.503	0.492	0.985	0.0497992	0.0087	9.401e-09	53386	77258	58749.1	NC_000001.11
rs12561838	chr1	29979555	30452402	C	A	0.303	0.292	0.993	0.0537019	0.0094	1.322e-08	53386	77258	58749.1	NC_000001.11
rs12740833	chr1	29957111	30429958	T	C	0.297	0.287	0.992	0.0569	0.0095	1.939e-09	53386	77258	58749.1	NC_000001.11
rs56335113	chr1	29954792	30427639	A	G	0.316	0.303	0.98	0.064701	0.0094	6.017e-12	53386	77258	58749.1	NC_000001.11
rs55693463	chr1	43674641	44140312	C	T	0.916	0.921	0.996	-0.0872041	0.0158	3.429e-08	53386	77258	58749.1	NC_000001.11
rs11583665	chr1	29946609	30419456	G	T	0.381	0.374	0.998	0.0487044	0.0089	4.042e-08	53386	77258	58749.1	NC_000001.11
rs12025200	chr1	29975370	30448217	T	C	0.302	0.291	0.996	0.0528012	0.0094	2.202e-08	53386	77258	58749.1	NC_000001.11
rs12044736	chr1	29962090	30434937	A	G	0.343	0.332	0.974	0.0577027	0.0092	3.719e-10	53386	77258	58749.1	NC_000001.11
rs1498229	chr1	29978137	30450984	C	T	0.303	0.292	0.994	0.0533986	0.0094	1.536e-08	53386	77258	58749.1	NC_000001.11
rs1498230	chr1	29973237	30446084	A	G	0.302	0.291	0.998	0.0526019	0.0094	2.328e-08	53386	77258	58749.1	NC_000001.11
rs1498231	chr1	29973144	30445991	C	T	0.303	0.291	0.998	0.0528012	0.0094	2.071e-08	53386	77258	58749.1	NC_000001.11
rs1498232	chr1	29961104	30433951	T	C	0.313	0.301	0.985	0.0614995	0.0094	5.602e-11	53386	77258	58749.1	NC_000001.11
rs1498238	chr1	29939656	30412503	C	T	0.388	0.381	0.986	0.0489044	0.0089	4.2e-08	53386	77258	58749.1	NC_000001.11
rs1498239	chr1	29940292	30413139	C	G	0.38	0.373	0.991	0.0489997	0.0089	3.89e-08	53386	77258	58749.1	NC_000001.11
rs1572768	chr1	200399224	200368352	G	T	0.614	0.621	0.991	-0.0497997	0.0089	2.118e-08	53386	77258	58749.1	NC_000001.11
rs1603722	chr1	29977619	30450466	G	A	0.303	0.292	0.994	0.0535029	0.0094	1.456e-08	53386	77258	58749.1	NC_000001.11
rs1814749	chr1	29985519	30458366	G	A	0.303	0.292	0.99	0.0537019	0.0095	1.336e-08	53386	77258	58749.1	NC_000001.11
rs1892346	chr1	65865795	66331478	T	A	0.428	0.436	0.975	-0.0484027	0.0088	3.557e-08	53386	77258	58749.1	NC_000001.11
rs1985013	chr1	29982605	30455452	T	C	0.303	0.292	0.992	0.0537967	0.0095	1.276e-08	53386	77258	58749.1	NC_000001.11
rs2008141	chr1	29963153	30436000	A	G	0.307	0.295	0.986	0.0635005	0.0094	1.78e-11	53386	77258	58749.1	NC_000001.11
rs2014104	chr1	29985689	30458536	C	T	0.303	0.292	0.99	0.0539956	0.0095	1.103e-08	53386	77258	58749.1	NC_000001.11
rs2015244	chr1	29956096	30428943	A	T	0.309	0.297	0.992	0.0639977	0.0094	9.156e-12	53386	77258	58749.1	NC_000001.11
rs2133119	chr1	29978638	30451485	C	T	0.303	0.292	0.993	0.0535029	0.0094	1.437e-08	53386	77258	58749.1	NC_000001.11
rs2367724	chr1	43641757	44107428	C	T	0.346	0.33	1	0.061302	0.0091	1.486e-11	53386	77258	58749.1	NC_000001.11
rs2790108	chr1	200400568	200369696	T	C	0.613	0.62	0.993	-0.0497997	0.0089	2.004e-08	53386	77258	58749.1	NC_000001.11
rs2801576	chr1	65864108	66329791	T	G	0.427	0.435	0.979	-0.0482033	0.0088	3.885e-08	53386	77258	58749.1	NC_000001.11
rs2801580	chr1	65860361	66326044	G	C	0.427	0.435	0.985	-0.0478991	0.0087	4.274e-08	53386	77258	58749.1	NC_000001.11
rs2840676	chr1	65864953	66330636	C	T	0.427	0.435	0.977	-0.0482978	0.0088	3.694e-08	53386	77258	58749.1	NC_000001.11
rs10158702	chr1	200460772	200429900	T	G	0.41	0.402	0.972	0.052099	0.0089	4.268e-09	53386	77258	58749.1	NC_000001.11
rs10737571	chr1	200462125	200431253	T	C	0.403	0.395	0.974	0.0526968	0.0089	3.207e-09	53386	77258	58749.1	NC_000001.11
rs10753284	chr1	29972203	30445050	T	C	0.302	0.291	0.998	0.0530003	0.0094	1.854e-08	53386	77258	58749.1	NC_000001.11
rs10798942	chr1	29965891	30438738	C	T	0.301	0.29	0.989	0.0540999	0.0095	1.164e-08	53386	77258	58749.1	NC_000001.11
rs10798946	chr1	29969318	30442165	A	C	0.302	0.291	0.994	0.0533986	0.0095	1.581e-08	53386	77258	58749.1	NC_000001.11
rs10798955	chr1	29977104	30449951	T	C	0.303	0.292	0.995	0.0530003	0.0094	1.94e-08	53386	77258	58749.1	NC_000001.11
rs10798964	chr1	29983636	30456483	A	G	0.303	0.292	0.991	0.0535976	0.0095	1.419e-08	53386	77258	58749.1	NC_000001.11
rs10914662	chr1	29944296	30417143	C	A	0.381	0.374	0.997	0.0485997	0.0089	4.58e-08	53386	77258	58749.1	NC_000001.11
rs10914733	chr1	29977135	30449982	G	A	0.302	0.291	0.995	0.0533038	0.0094	1.611e-08	53386	77258	58749.1	NC_000001.11
rs10919927	chr1	200434371	200403499	A	G	0.389	0.381	0.991	0.052896	0.0089	2.514e-09	53386	77258	58749.1	NC_000001.11
rs10919937	chr1	200459874	200429002	T	G	0.402	0.395	0.972	0.052896	0.0089	2.892e-09	53386	77258	58749.1	NC_000001.11
rs10919938	chr1	200460360	200429488	A	T	0.41	0.403	0.972	0.0518047	0.0089	5.439e-09	53386	77258	58749.1	NC_000001.11
rs11210871	chr1	43563682	44029353	C	G	0.32	0.305	0.997	0.0567016	0.0093	1.001e-09	53386	77258	58749.1	NC_000001.11
rs11210887	chr1	43610348	44076019	G	A	0.321	0.305	1	0.061001	0.0093	4.524e-11	53386	77258	58749.1	NC_000001.11
rs11210892	chr1	43634413	44100084	G	A	0.347	0.33	1	0.0635005	0.0091	2.678e-12	53386	77258	58749.1	NC_000001.11
rs11263861	chr1	36162432	36628033	G	A	0.318	0.326	0.989	-0.0521041	0.0093	2.018e-08	53386	77258	58749.1	NC_000001.11
rs11263863	chr1	36169314	36634915	C	T	0.323	0.332	0.991	-0.0509986	0.0092	3.397e-08	53386	77258	58749.1	NC_000001.11
rs166845	chr2	199958637	200823360	T	A	0.197	0.185	0.996	0.081497	0.011	1.113e-13	53386	77258	58749.1	NC_000002.12
rs166846	chr2	199942131	200806854	G	A	0.197	0.185	0.995	0.082096	0.011	7.526e-14	53386	77258	58749.1	NC_000002.12
rs166848	chr2	199889178	200753901	T	C	0.197	0.185	0.995	0.0802981	0.011	2.51e-13	53386	77258	58749.1	NC_000002.12
rs176008	chr2	199949997	200814720	A	T	0.197	0.186	0.995	0.0821973	0.011	6.705e-14	53386	77258	58749.1	NC_000002.12
rs185466	chr2	199253054	200117777	T	C	0.394	0.404	0.99	-0.0566973	0.0089	1.5e-10	53386	77258	58749.1	NC_000002.12
rs188102	chr2	200038466	200903189	T	A	0.83	0.841	0.996	-0.0858956	0.0116	1.609e-13	53386	77258	58749.1	NC_000002.12
rs188146	chr2	199885721	200750444	C	T	0.197	0.185	0.995	0.0802981	0.011	2.579e-13	53386	77258	58749.1	NC_000002.12
rs203762	chr2	200040413	200905136	C	A	0.83	0.841	0.996	-0.0866042	0.0117	1.11e-13	53386	77258	58749.1	NC_000002.12
rs203765	chr2	200038297	200903020	G	A	0.83	0.841	0.997	-0.0858956	0.0116	1.619e-13	53386	77258	58749.1	NC_000002.12
rs203766	chr2	200037949	200902672	T	C	0.83	0.841	0.997	-0.0858956	0.0116	1.608e-13	53386	77258	58749.1	NC_000002.12
rs203767	chr2	200037688	200902411	G	A	0.83	0.841	0.997	-0.0862989	0.0117	1.313e-13	53386	77258	58749.1	NC_000002.12
rs203768	chr2	200036704	200901427	T	C	0.816	0.827	0.994	-0.0814053	0.0113	5.565e-13	53386	77258	58749.1	NC_000002.12
rs203769	chr2	200036143	200900866	C	T	0.83	0.841	0.997	-0.0857976	0.0116	1.705e-13	53386	77258	58749.1	NC_000002.12
rs260746	chr2	199250016	200114739	C	A	0.433	0.446	0.993	-0.0663001	0.0087	2.803e-14	53386	77258	58749.1	NC_000002.12
rs260754	chr2	199254114	200118837	G	A	0.394	0.404	0.989	-0.0566021	0.0089	1.608e-10	53386	77258	58749.1	NC_000002.12
rs260755	chr2	199256438	200121161	C	T	0.436	0.449	0.995	-0.0663962	0.0087	2.282e-14	53386	77258	58749.1	NC_000002.12
rs260767	chr2	199245017	200109740	T	C	0.393	0.403	0.988	-0.0568984	0.0089	1.341e-10	53386	77258	58749.1	NC_000002.12
rs281759	chr2	199922996	200787719	T	C	0.197	0.185	0.997	0.0811006	0.011	1.445e-13	53386	77258	58749.1	NC_000002.12
rs281760	chr2	199923081	200787804	A	G	0.197	0.185	0.997	0.0811006	0.011	1.443e-13	53386	77258	58749.1	NC_000002.12
rs281762	chr2	199934478	200799201	C	G	0.197	0.186	0.996	0.0820039	0.011	7.657e-14	53386	77258	58749.1	NC_000002.12
rs281763	chr2	199930147	200794870	C	T	0.197	0.185	0.996	0.0821973	0.011	6.569e-14	53386	77258	58749.1	NC_000002.12
rs281766	chr2	199955782	200820505	T	G	0.197	0.185	0.996	0.081497	0.011	1.141e-13	53386	77258	58749.1	NC_000002.12
rs281768	chr2	199960517	200825240	A	T	0.197	0.185	0.996	0.0816998	0.011	9.509e-14	53386	77258	58749.1	NC_000002.12
rs281769	chr2	199944986	200809709	T	C	0.197	0.185	0.995	0.082096	0.011	7.098e-14	53386	77258	58749.1	NC_000002.12
rs281771	chr2	199947479	200812202	C	A	0.197	0.186	0.995	0.0821973	0.011	7.036e-14	53386	77258	58749.1	NC_000002.12
rs281774	chr2	199949849	200814572	C	T	0.197	0.186	0.995	0.0821973	0.011	6.707e-14	53386	77258	58749.1	NC_000002.12
rs281776	chr2	199969559	200834282	T	G	0.197	0.185	0.995	0.082096	0.011	7.829e-14	53386	77258	58749.1	NC_000002.12
rs281781	chr2	199889670	200754393	A	C	0.196	0.184	0.996	0.0805011	0.011	2.584e-13	53386	77258	58749.1	NC_000002.12
rs281782	chr2	199888950	200753673	G	A	0.197	0.185	0.995	0.0802981	0.011	2.508e-13	53386	77258	58749.1	NC_000002.12
rs281783	chr2	199886859	200751582	G	A	0.197	0.185	0.995	0.0802981	0.011	2.628e-13	53386	77258	58749.1	NC_000002.12
rs281784	chr2	199885026	200749749	T	A	0.196	0.184	0.995	0.0805011	0.011	2.633e-13	53386	77258	58749.1	NC_000002.12
rs281785	chr2	199884843	200749566	A	G	0.196	0.184	0.995	0.0805011	0.011	2.7e-13	53386	77258	58749.1	NC_000002.12
rs281786	chr2	199907997	200772720	T	C	0.197	0.185	0.996	0.0806026	0.011	2.017e-13	53386	77258	58749.1	NC_000002.12
rs281788	chr2	199918982	200783705	A	T	0.197	0.185	0.997	0.0811006	0.011	1.364e-13	53386	77258	58749.1	NC_000002.12
rs281789	chr2	199915975	200780698	T	G	0.197	0.185	0.997	0.0813035	0.011	1.269e-13	53386	77258	58749.1	NC_000002.12
rs281793	chr2	199983267	200847990	G	A	0.197	0.185	0.996	0.0811006	0.011	1.49e-13	53386	77258	58749.1	NC_000002.12
rs281794	chr2	199981943	200846666	C	T	0.197	0.185	0.996	0.0813035	0.011	1.351e-13	53386	77258	58749.1	NC_000002.12
rs1020111	chr2	200383057	201247780	G	A	0.451	0.462	0.998	-0.0482978	0.0086	2.188e-08	53386	77258	58749.1	NC_000002.12
rs1105964	chr2	200136053	201000776	T	A	0.796	0.807	0.997	-0.0708947	0.0108	5.564e-11	53386	77258	58749.1	NC_000002.12
rs1106399	chr2	200139114	201003837	A	C	0.8	0.811	0.999	-0.0662039	0.0109	1.114e-09	53386	77258	58749.1	NC_000002.12
rs1106400	chr2	200139366	201004089	T	C	0.8	0.811	0.999	-0.0663001	0.0109	1.109e-09	53386	77258	58749.1	NC_000002.12
rs1144428	chr2	200233180	201097903	G	A	0.217	0.208	0.999	0.0580991	0.0105	3.369e-08	53386	77258	58749.1	NC_000002.12
rs1347551	chr2	200321849	201186572	C	T	0.651	0.662	0.999	-0.0577986	0.0091	1.752e-10	53386	77258	58749.1	NC_000002.12
rs1348812	chr2	199371702	200236425	G	A	0.889	0.881	0.995	0.0789036	0.0136	6.215e-09	53386	77258	58749.1	NC_000002.12
rs1349505	chr2	199145860	200010583	T	C	0.406	0.419	1	-0.0668986	0.0087	2.065e-14	53386	77258	58749.1	NC_000002.12
rs1349507	chr2	199217898	200082621	C	T	0.427	0.44	0.999	-0.0654029	0.0087	5.641e-14	53386	77258	58749.1	NC_000002.12
rs1367858	chr2	200296048	201160771	C	T	0.656	0.666	0.998	-0.0575973	0.0091	2.423e-10	53386	77258	58749.1	NC_000002.12
rs1369841	chr2	200362337	201227060	A	G	0.601	0.612	0.997	-0.0536012	0.0088	1.17e-09	53386	77258	58749.1	NC_000002.12
rs1369843	chr2	200223448	201088171	A	G	0.221	0.211	1	0.0579009	0.0105	3.252e-08	53386	77258	58749.1	NC_000002.12
rs1374356	chr2	199336848	200201571	C	T	0.113	0.12	0.998	-0.0773995	0.0135	9.052e-09	53386	77258	58749.1	NC_000002.12
rs1374357	chr2	199336882	200201605	A	G	0.113	0.12	0.998	-0.0776048	0.0135	8.221e-09	53386	77258	58749.1	NC_000002.12
rs1374360	chr2	199260427	200125150	C	T	0.769	0.762	0.999	0.0575045	0.0102	1.521e-08	53386	77258	58749.1	NC_000002.12
rs1376584	chr2	199144171	200008894	A	G	0.405	0.418	1	-0.0671018	0.0087	1.685e-14	53386	77258	58749.1	NC_000002.12
rs1376586	chr2	199186667	200051390	T	C	0.428	0.441	1	-0.0649013	0.0087	7.707e-14	53386	77258	58749.1	NC_000002.12
rs1376587	chr2	199166820	200031543	C	T	0.409	0.422	1	-0.0630996	0.0087	4.535e-13	53386	77258	58749.1	NC_000002.12
rs1376591	chr2	199203437	200068160	T	C	0.576	0.563	1	0.0633972	0.0087	2.602e-13	53386	77258	58749.1	NC_000002.12
rs1376593	chr2	199154272	200018995	G	A	0.407	0.419	1	-0.0659048	0.0087	4.915e-14	53386	77258	58749.1	NC_000002.12
rs1376595	chr2	199151609	200016332	T	A	0.595	0.582	1	0.0667985	0.0087	2.175e-14	53386	77258	58749.1	NC_000002.12
rs1446640	chr2	199337166	200201889	G	A	0.113	0.12	0.998	-0.0773023	0.0135	1.01e-08	53386	77258	58749.1	NC_000002.12
rs1451473	chr2	199150371	200015094	C	A	0.406	0.419	1	-0.0665993	0.0087	2.562e-14	53386	77258	58749.1	NC_000002.12
rs1451483	chr2	199148279	200013002	G	C	0.407	0.42	1	-0.0674976	0.0087	1.202e-14	53386	77258	58749.1	NC_000002.12
rs1451484	chr2	199145365	200010088	T	G	0.407	0.42	1	-0.0674976	0.0087	1.159e-14	53386	77258	58749.1	NC_000002.12
rs1451503	chr2	199154640	200019363	C	A	0.408	0.42	1	-0.0659048	0.0087	4.96e-14	53386	77258	58749.1	NC_000002.12
rs1470755	chr2	199172081	200036804	T	C	0.591	0.579	1	0.0628997	0.0087	5.374e-13	53386	77258	58749.1	NC_000002.12
rs1509832	chr2	200009720	200874443	G	T	0.17	0.159	0.996	0.086297	0.0117	1.27e-13	53386	77258	58749.1	NC_000002.12
rs1509835	chr2	199950086	200814809	C	G	0.197	0.186	0.995	0.082096	0.011	7.17e-14	53386	77258	58749.1	NC_000002.12
rs1530873	chr2	199137844	200002567	G	C	0.594	0.581	0.997	0.0677988	0.0088	1.061e-14	53386	77258	58749.1	NC_000002.12
rs1542182	chr2	199355671	200220394	G	A	0.113	0.12	0.996	-0.0776048	0.0135	8.681e-09	53386	77258	58749.1	NC_000002.12
rs1562873	chr2	199152511	200017234	C	A	0.594	0.582	1	0.0657971	0.0087	4.944e-14	53386	77258	58749.1	NC_000002.12
rs1562874	chr2	199152074	200016797	T	C	0.594	0.581	1	0.0661996	0.0087	3.695e-14	53386	77258	58749.1	NC_000002.12
rs1569178	chr2	200159789	201024512	T	C	0.833	0.844	0.989	-0.0839035	0.0118	1.138e-12	53386	77258	58749.1	NC_000002.12
rs1584660	chr2	199170616	200035339	C	A	0.41	0.422	1	-0.0628972	0.0087	5.458e-13	53386	77258	58749.1	NC_000002.12
rs1584661	chr2	199170502	200035225	G	A	0.411	0.423	1	-0.0630996	0.0087	4.786e-13	53386	77258	58749.1	NC_000002.12
rs1605900	chr2	200005474	200870197	C	G	0.17	0.159	0.996	0.086297	0.0117	1.264e-13	53386	77258	58749.1	NC_000002.12
rs1658807	chr2	199902789	200767512	C	T	0.197	0.185	0.996	0.080704	0.011	1.954e-13	53386	77258	58749.1	NC_000002.12
rs1658810	chr2	199951659	200816382	C	T	0.197	0.185	0.995	0.0822986	0.011	6.507e-14	53386	77258	58749.1	NC_000002.12
rs1704186	chr2	199904816	200769539	T	G	0.197	0.185	0.996	0.080704	0.011	1.886e-13	53386	77258	58749.1	NC_000002.12
rs3963519	chr2	199142579	200007302	C	T	0.406	0.419	1	-0.0683003	0.0087	5.685e-15	53386	77258	58749.1	NC_000002.12
rs4101817	chr2	199156012	200020735	C	T	0.406	0.419	1	-0.0665993	0.0087	2.641e-14	53386	77258	58749.1	NC_000002.12
rs4144841	chr2	199355817	200220540	T	C	0.889	0.881	0.996	0.0799012	0.0136	3.766e-09	53386	77258	58749.1	NC_000002.12
rs4144848	chr2	199136510	200001233	G	A	0.595	0.582	0.995	0.0679016	0.0088	9.347e-15	53386	77258	58749.1	NC_000002.12
rs4263095	chr2	199965414	200830137	G	T	0.197	0.186	0.995	0.0819025	0.011	8.429e-14	53386	77258	58749.1	NC_000002.12
rs4270295	chr2	199190144	200054867	A	G	0.575	0.562	1	0.0651977	0.0087	5.874e-14	53386	77258	58749.1	NC_000002.12
rs4280387	chr2	199261319	200126042	A	T	0.452	0.464	1	-0.0640053	0.0087	1.407e-13	53386	77258	58749.1	NC_000002.12
rs4338918	chr2	199208129	200072852	T	A	0.574	0.561	1	0.0632001	0.0087	3.021e-13	53386	77258	58749.1	NC_000002.12
rs4377271	chr2	199261288	200126011	T	A	0.852	0.861	0.97	-0.0710987	0.0125	1.244e-08	53386	77258	58749.1	NC_000002.12
rs4410273	chr2	199953535	200818258	T	C	0.197	0.185	0.996	0.081497	0.011	1.131e-13	53386	77258	58749.1	NC_000002.12
rs4449074	chr2	199261414	200126137	C	T	0.452	0.464	1	-0.0638987	0.0086	1.474e-13	53386	77258	58749.1	NC_000002.12
rs4459679	chr2	199261296	200126019	T	G	0.451	0.463	1	-0.0638028	0.0087	1.646e-13	53386	77258	58749.1	NC_000002.12
rs4672686	chr2	200200321	201065044	A	G	0.221	0.211	0.995	0.0579953	0.0105	3.156e-08	53386	77258	58749.1	NC_000002.12
rs4673248	chr2	199140251	200004974	G	T	0.407	0.42	0.999	-0.0682039	0.0087	6.461e-15	53386	77258	58749.1	NC_000002.12
rs4673254	chr2	199152400	200017123	C	T	0.408	0.42	1	-0.0660009	0.0087	4.53e-14	53386	77258	58749.1	NC_000002.12
rs4673288	chr2	199236869	200101592	G	C	0.433	0.446	0.994	-0.0660971	0.0087	3.294e-14	53386	77258	58749.1	NC_000002.12
rs4673313	chr2	199324600	200189323	C	T	0.113	0.121	0.998	-0.0777021	0.0135	7.773e-09	53386	77258	58749.1	NC_000002.12
rs4673491	chr2	199804385	200669108	G	A	0.83	0.835	0.993	-0.0635044	0.0116	4.353e-08	53386	77258	58749.1	NC_000002.12
rs4673611	chr2	199954454	200819177	C	A	0.197	0.185	0.996	0.0815984	0.011	1.11e-13	53386	77258	58749.1	NC_000002.12
rs4673634	chr2	199998626	200863349	A	C	0.17	0.159	0.996	0.0861043	0.0117	1.44e-13	53386	77258	58749.1	NC_000002.12
rs4673660	chr2	200050672	200915395	T	C	0.788	0.798	0.994	-0.0655951	0.0107	7.511e-10	53386	77258	58749.1	NC_000002.12
rs4673762	chr2	200200448	201065171	C	G	0.221	0.211	0.995	0.0580991	0.0105	3.009e-08	53386	77258	58749.1	NC_000002.12
rs4673905	chr2	200299060	201163783	A	G	0.676	0.688	1	-0.0591027	0.0092	1.579e-10	53386	77258	58749.1	NC_000002.12
rs4675342	chr2	199171731	200036454	A	G	0.41	0.422	1	-0.0628972	0.0087	5.661e-13	53386	77258	58749.1	NC_000002.12
rs4675343	chr2	199172222	200036945	A	G	0.41	0.422	1	-0.0628014	0.0087	5.708e-13	53386	77258	58749.1	NC_000002.12
rs4675353	chr2	199178085	200042808	A	G	0.41	0.422	1	-0.0630037	0.0087	4.995e-13	53386	77258	58749.1	NC_000002.12
rs28853425	chr2	199213208	200077931	A	T	0.427	0.44	1	-0.0649973	0.0087	7.553e-14	53386	77258	58749.1	NC_000002.12
rs34074599	chr2	200384513	201249236	C	T	0.679	0.67	0.997	0.0535976	0.0092	5.428e-09	53386	77258	58749.1	NC_000002.12
rs34104936	chr2	200202507	201067230	T	C	0.221	0.211	0.995	0.058401	0.0105	2.617e-08	53386	77258	58749.1	NC_000002.12
rs34305260	chr2	200384604	201249327	G	A	0.679	0.67	0.997	0.0537019	0.0092	5.055e-09	53386	77258	58749.1	NC_000002.12
rs34377036	chr2	199333493	200198216	G	A	0.889	0.881	0.996	0.0794025	0.0136	4.742e-09	53386	77258	58749.1	NC_000002.12
rs34381014	chr2	200051680	200916403	C	T	0.83	0.841	0.995	-0.086397	0.0117	1.238e-13	53386	77258	58749.1	NC_000002.12
rs34510964	chr2	200145953	201010676	C	G	0.8	0.811	0.998	-0.065499	0.0109	1.723e-09	53386	77258	58749.1	NC_000002.12
rs34582889	chr2	200145804	201010527	A	G	0.8	0.811	0.998	-0.0655951	0.0109	1.659e-09	53386	77258	58749.1	NC_000002.12
rs11683241	chr2	199178814	200043537	T	G	0.411	0.423	1	-0.0636962	0.0087	2.967e-13	53386	77258	58749.1	NC_000002.12
rs11683244	chr2	199178836	200043559	T	C	0.41	0.423	1	-0.0638028	0.0087	2.647e-13	53386	77258	58749.1	NC_000002.12
rs11684895	chr2	200144303	201009026	C	T	0.828	0.839	0.997	-0.0822952	0.0116	1.232e-12	53386	77258	58749.1	NC_000002.12
rs11684942	chr2	200144413	201009136	C	T	0.828	0.839	0.997	-0.0824038	0.0116	1.187e-12	53386	77258	58749.1	NC_000002.12
rs11685663	chr2	200206565	201071288	T	C	0.835	0.846	0.997	-0.0825993	0.0118	2.556e-12	53386	77258	58749.1	NC_000002.12
rs11687313	chr2	200281676	201146399	G	A	0.858	0.868	1	-0.0954982	0.0126	2.84e-14	53386	77258	58749.1	NC_000002.12
rs11687524	chr2	199247902	200112625	A	C	0.433	0.446	0.994	-0.0665993	0.0087	2.252e-14	53386	77258	58749.1	NC_000002.12
rs11688168	chr2	200051281	200916004	G	A	0.83	0.841	0.996	-0.086397	0.0117	1.26e-13	53386	77258	58749.1	NC_000002.12
rs11688194	chr2	200051516	200916239	C	T	0.83	0.841	0.994	-0.0866042	0.0117	1.162e-13	53386	77258	58749.1	NC_000002.12
rs11688415	chr2	200278686	201143409	T	C	0.858	0.868	1	-0.0953002	0.0126	3.391e-14	53386	77258	58749.1	NC_000002.12
rs11688872	chr2	200187695	201052418	C	T	0.834	0.844	0.993	-0.0822952	0.0118	2.944e-12	53386	77258	58749.1	NC_000002.12
rs11689664	chr2	200235238	201099961	A	G	0.833	0.842	0.998	-0.0819044	0.0117	2.864e-12	53386	77258	58749.1	NC_000002.12
rs11690371	chr2	200124893	200989616	A	G	0.828	0.839	0.996	-0.0831968	0.0116	7.633e-13	53386	77258	58749.1	NC_000002.12
rs11690732	chr2	199232764	200097487	G	A	0.433	0.446	0.995	-0.0660971	0.0087	3.385e-14	53386	77258	58749.1	NC_000002.12
rs11691873	chr2	200101614	200966337	A	G	0.828	0.839	0.994	-0.0835012	0.0116	6.453e-13	53386	77258	58749.1	NC_000002.12
rs11692435	chr2	97658891	98275354	G	A	0.915	0.904	0.951	0.0863979	0.0156	3.176e-08	53386	77258	58749.1	NC_000002.12
rs11693528	chr2	199871784	200736507	C	G	0.804	0.816	0.992	-0.0805053	0.011	2.813e-13	53386	77258	58749.1	NC_000002.12
rs11694236	chr2	200051507	200916230	T	C	0.83	0.841	0.994	-0.0867023	0.0117	1.144e-13	53386	77258	58749.1	NC_000002.12
rs11694369	chr2	199876997	200741720	G	A	0.814	0.826	0.994	-0.0840014	0.0112	8.142e-14	53386	77258	58749.1	NC_000002.12
rs11695125	chr2	199264928	200129651	G	A	0.452	0.464	0.997	-0.0641972	0.0087	1.222e-13	53386	77258	58749.1	NC_000002.12
rs11883544	chr2	199153257	200017980	A	G	0.407	0.42	1	-0.0655951	0.0087	5.849e-14	53386	77258	58749.1	NC_000002.12
rs11895190	chr2	199973890	200838613	G	A	0.197	0.185	0.996	0.0813956	0.011	1.233e-13	53386	77258	58749.1	NC_000002.12
rs11897245	chr2	200198921	201063644	A	G	0.221	0.211	0.995	0.0580991	0.0105	3.106e-08	53386	77258	58749.1	NC_000002.12
rs12052310	chr2	199402582	200267305	G	C	0.89	0.882	0.992	0.0779975	0.0136	1.064e-08	53386	77258	58749.1	NC_000002.12
rs12463436	chr2	200197239	201061962	C	G	0.221	0.211	0.995	0.058401	0.0105	2.601e-08	53386	77258	58749.1	NC_000002.12
rs12467362	chr2	200195858	201060581	C	T	0.221	0.211	0.995	0.0587028	0.0105	2.279e-08	53386	77258	58749.1	NC_000002.12
rs12471454	chr2	199149760	200014483	T	C	0.407	0.42	0.998	-0.0671981	0.0087	1.506e-14	53386	77258	58749.1	NC_000002.12
rs12476703	chr2	199254540	200119263	T	G	0.395	0.403	0.989	-0.0566021	0.0089	1.627e-10	53386	77258	58749.1	NC_000002.12
rs12611560	chr2	199183609	200048332	A	G	0.575	0.562	1	0.0656005	0.0087	4.196e-14	53386	77258	58749.1	NC_000002.12
rs12611626	chr2	199183848	200048571	A	C	0.575	0.561	1	0.0645041	0.0087	1.076e-13	53386	77258	58749.1	NC_000002.12
rs12613687	chr2	200134533	200999256	C	T	0.797	0.807	0.997	-0.0707981	0.0108	6.214e-11	53386	77258	58749.1	NC_000002.12
rs12615841	chr2	199207359	200072082	T	A	0.574	0.561	1	0.0639977	0.0087	1.599e-13	53386	77258	58749.1	NC_000002.12
rs12616812	chr2	199208467	200073190	T	C	0.574	0.561	1	0.0639039	0.0087	1.738e-13	53386	77258	58749.1	NC_000002.12
rs12616905	chr2	200143041	201007764	C	G	0.828	0.839	0.997	-0.0825016	0.0116	1.112e-12	53386	77258	58749.1	NC_000002.12
rs12618091	chr2	199183663	200048386	G	A	0.575	0.562	1	0.0651977	0.0087	6.053e-14	53386	77258	58749.1	NC_000002.12
rs12618784	chr2	199175020	200039743	T	G	0.592	0.579	1	0.0630969	0.0087	4.615e-13	53386	77258	58749.1	NC_000002.12
rs12618905	chr2	199330254	200194977	C	T	0.113	0.121	0.998	-0.0776048	0.0135	8.281e-09	53386	77258	58749.1	NC_000002.12
rs12619136	chr2	200045624	200910347	C	A	0.83	0.841	0.996	-0.0864951	0.0117	1.135e-13	53386	77258	58749.1	NC_000002.12
rs12620298	chr2	200182461	201047184	C	T	0.778	0.788	0.991	-0.0579999	0.0105	3.291e-08	53386	77258	58749.1	NC_000002.12
rs12621336	chr2	200206672	201071395	A	G	0.835	0.846	0.997	-0.0825993	0.0118	2.583e-12	53386	77258	58749.1	NC_000002.12
rs12624145	chr2	199135365	200000088	C	G	0.595	0.582	0.994	0.0677988	0.0088	1.062e-14	53386	77258	58749.1	NC_000002.12
rs12693881	chr2	199166008	200030731	C	G	0.609	0.598	0.996	0.0605964	0.0088	6.334e-12	53386	77258	58749.1	NC_000002.12
rs12693886	chr2	199179725	200044448	G	A	0.575	0.561	1	0.0648041	0.0087	7.62e-14	53386	77258	58749.1	NC_000002.12
rs12990174	chr2	200375582	201240305	G	A	0.6	0.612	0.998	-0.0530949	0.0088	1.623e-09	53386	77258	58749.1	NC_000002.12
rs12995376	chr2	199205800	200070523	T	C	0.574	0.561	1	0.0636037	0.0087	2.1e-13	53386	77258	58749.1	NC_000002.12
rs12996313	chr2	200133193	200997916	C	T	0.797	0.807	0.997	-0.0708947	0.0108	5.956e-11	53386	77258	58749.1	NC_000002.12
rs13002186	chr2	199324757	200189480	T	C	0.888	0.881	0.997	0.0777015	0.0135	9.24e-09	53386	77258	58749.1	NC_000002.12
rs10177617	chr2	199176262	200040985	T	C	0.591	0.578	1	0.0624958	0.0087	7.802e-13	53386	77258	58749.1	NC_000002.12
rs10178177	chr2	199965270	200829993	G	A	0.197	0.185	0.996	0.0815984	0.011	1.017e-13	53386	77258	58749.1	NC_000002.12
rs10195351	chr2	2321462	2325234	C	T	0.723	0.733	0.986	-0.0538967	0.0097	2.899e-08	53386	77258	58749.1	NC_000002.12
rs10206268	chr2	2322151	2325923	T	C	0.723	0.733	0.986	-0.0538967	0.0097	2.813e-08	53386	77258	58749.1	NC_000002.12
rs10208243	chr2	199157824	200022547	A	T	0.595	0.582	1	0.0663962	0.0087	2.984e-14	53386	77258	58749.1	NC_000002.12
rs10445791	chr2	200213584	201078307	C	T	0.836	0.846	0.998	-0.0824038	0.0118	2.947e-12	53386	77258	58749.1	NC_000002.12
rs10445792	chr2	200214098	201078821	A	C	0.836	0.846	0.997	-0.0825016	0.0118	2.738e-12	53386	77258	58749.1	NC_000002.12
rs10460398	chr2	199350019	200214742	C	T	0.889	0.881	0.996	0.0797996	0.0135	3.926e-09	53386	77258	58749.1	NC_000002.12
rs10497829	chr2	199186797	200051520	A	C	0.574	0.561	1	0.0642979	0.0087	1.237e-13	53386	77258	58749.1	NC_000002.12
rs10804088	chr2	199203329	200068052	G	A	0.429	0.441	1	-0.0635044	0.0087	2.466e-13	53386	77258	58749.1	NC_000002.12
rs10931853	chr2	199163236	200027959	C	T	0.406	0.418	1	-0.0662039	0.0087	3.677e-14	53386	77258	58749.1	NC_000002.12
rs10931854	chr2	199170782	200035505	G	C	0.411	0.423	1	-0.0628972	0.0087	5.776e-13	53386	77258	58749.1	NC_000002.12
rs10931855	chr2	199170783	200035506	A	C	0.412	0.424	1	-0.0628972	0.0087	6.11e-13	53386	77258	58749.1	NC_000002.12
rs10931858	chr2	199231573	200096296	A	G	0.607	0.598	0.988	0.0567016	0.0089	1.664e-10	53386	77258	58749.1	NC_000002.12
rs10931887	chr2	200104182	200968905	G	A	0.828	0.839	0.994	-0.0836969	0.0116	5.636e-13	53386	77258	58749.1	NC_000002.12
rs10931888	chr2	200158229	201022952	T	G	0.797	0.807	0.99	-0.0701972	0.0109	1.082e-10	53386	77258	58749.1	NC_000002.12
rs10931889	chr2	200237177	201101900	G	T	0.834	0.842	0.999	-0.0819044	0.0117	2.933e-12	53386	77258	58749.1	NC_000002.12
rs10931890	chr2	200237332	201102055	G	A	0.834	0.842	0.999	-0.0817959	0.0117	3.044e-12	53386	77258	58749.1	NC_000002.12
rs11674293	chr2	200162020	201026743	G	A	0.834	0.844	0.988	-0.0836969	0.0118	1.272e-12	53386	77258	58749.1	NC_000002.12
rs11675980	chr2	200186427	201051150	A	G	0.778	0.788	0.992	-0.0575973	0.0105	4.047e-08	53386	77258	58749.1	NC_000002.12
rs11679658	chr2	200058358	200923081	A	G	0.83	0.841	0.995	-0.0862008	0.0117	1.43e-13	53386	77258	58749.1	NC_000002.12
rs11679676	chr2	200176258	201040981	C	T	0.839	0.849	0.985	-0.0862008	0.012	6.125e-13	53386	77258	58749.1	NC_000002.12
rs11680258	chr2	200132253	200996976	T	C	0.769	0.779	0.997	-0.0579046	0.0103	1.927e-08	53386	77258	58749.1	NC_000002.12
rs11680723	chr2	199946234	200810957	C	G	0.816	0.828	0.992	-0.0864951	0.0113	2.052e-14	53386	77258	58749.1	NC_000002.12
rs13016447	chr2	199921131	200785854	T	C	0.197	0.185	0.997	0.0811006	0.011	1.372e-13	53386	77258	58749.1	NC_000002.12
rs13026246	chr2	199412668	200277391	G	A	0.891	0.883	0.993	0.0783027	0.0137	9.988e-09	53386	77258	58749.1	NC_000002.12
rs13029216	chr2	199203045	200067768	T	G	0.574	0.561	1	0.0639039	0.0087	1.663e-13	53386	77258	58749.1	NC_000002.12
rs13029315	chr2	199212200	200076923	C	T	0.576	0.563	1	0.0650009	0.0087	7.55e-14	53386	77258	58749.1	NC_000002.12
rs13029537	chr2	200134227	200998950	T	C	0.797	0.807	0.997	-0.0706049	0.0108	7.212e-11	53386	77258	58749.1	NC_000002.12
rs13030683	chr2	200196812	201061535	C	T	0.221	0.211	0.995	0.058401	0.0105	2.578e-08	53386	77258	58749.1	NC_000002.12
rs13035409	chr2	199429201	200293924	C	G	0.89	0.883	0.993	0.0772018	0.0137	1.593e-08	53386	77258	58749.1	NC_000002.12
rs13035874	chr2	200244830	201109553	G	A	0.655	0.663	0.997	-0.0523043	0.0091	8.803e-09	53386	77258	58749.1	NC_000002.12
rs13036202	chr2	199205870	200070593	A	G	0.574	0.561	1	0.0638007	0.0087	1.777e-13	53386	77258	58749.1	NC_000002.12
rs13419191	chr2	2325568	2329340	A	G	0.721	0.731	0.982	-0.0534008	0.0097	3.744e-08	53386	77258	58749.1	NC_000002.12
rs13426349	chr2	199334241	200198964	C	T	0.113	0.121	0.998	-0.0773995	0.0135	8.821e-09	53386	77258	58749.1	NC_000002.12
rs16831039	chr2	199144084	200008807	C	T	0.407	0.419	0.999	-0.0679042	0.0088	8.804e-15	53386	77258	58749.1	NC_000002.12
rs16831051	chr2	199145961	200010684	C	T	0.407	0.419	1	-0.0669949	0.0087	1.874e-14	53386	77258	58749.1	NC_000002.12
rs16831114	chr2	199166664	200031387	T	C	0.409	0.422	1	-0.063302	0.0087	4.063e-13	53386	77258	58749.1	NC_000002.12
rs16831252	chr2	199305807	200170530	T	C	0.889	0.881	0.996	0.0784044	0.0135	6.99e-09	53386	77258	58749.1	NC_000002.12
rs16831358	chr2	199363820	200228543	C	T	0.903	0.895	0.99	0.081497	0.0144	1.514e-08	53386	77258	58749.1	NC_000002.12
rs16831510	chr2	199440737	200305460	G	T	0.891	0.883	0.987	0.0785986	0.0137	1.036e-08	53386	77258	58749.1	NC_000002.12
rs17195503	chr2	199210930	200075653	C	T	0.427	0.44	1	-0.0646985	0.0087	9.441e-14	53386	77258	58749.1	NC_000002.12
rs17195804	chr2	199258644	200123367	G	A	0.432	0.443	0.995	-0.0615031	0.0087	1.688e-12	53386	77258	58749.1	NC_000002.12
rs17247190	chr2	2312029	2315801	A	G	0.726	0.735	0.986	-0.0532004	0.0097	4.816e-08	53386	77258	58749.1	NC_000002.12
rs1817081	chr2	199149213	200013936	C	T	0.595	0.582	1	0.0673034	0.0087	1.392e-14	53386	77258	58749.1	NC_000002.12
rs1867871	chr2	199338933	200203656	A	G	0.906	0.898	0.971	0.0808977	0.0147	4.148e-08	53386	77258	58749.1	NC_000002.12
rs1868913	chr2	199162582	200027305	A	T	0.595	0.582	1	0.0660967	0.0087	3.948e-14	53386	77258	58749.1	NC_000002.12
rs1868915	chr2	199150838	200015561	C	A	0.406	0.419	1	-0.0665031	0.0087	2.715e-14	53386	77258	58749.1	NC_000002.12
rs1901321	chr2	199148857	200013580	T	C	0.407	0.42	1	-0.0674976	0.0087	1.188e-14	53386	77258	58749.1	NC_000002.12
rs1901323	chr2	199162767	200027490	T	A	0.406	0.419	1	-0.0662039	0.0087	3.696e-14	53386	77258	58749.1	NC_000002.12
rs1919365	chr2	200202262	201066985	G	A	0.221	0.211	0.995	0.0579953	0.0105	3.212e-08	53386	77258	58749.1	NC_000002.12
rs1975583	chr2	200361179	201225902	A	C	0.606	0.618	0.996	-0.053	0.0088	1.989e-09	53386	77258	58749.1	NC_000002.12
rs2033804	chr2	200357680	201222403	A	T	0.605	0.617	0.996	-0.0529051	0.0088	2.155e-09	53386	77258	58749.1	NC_000002.12
rs2084217	chr2	199262891	200127614	G	C	0.452	0.464	0.999	-0.0640053	0.0087	1.433e-13	53386	77258	58749.1	NC_000002.12
rs2084218	chr2	199262984	200127707	C	G	0.452	0.464	0.999	-0.0638028	0.0087	1.66e-13	53386	77258	58749.1	NC_000002.12
rs2084735	chr2	199225770	200090493	G	A	0.591	0.579	0.987	0.0648978	0.0088	1.751e-13	53386	77258	58749.1	NC_000002.12
rs2084737	chr2	199179228	200043951	T	C	0.574	0.561	1	0.0648041	0.0087	8.143e-14	53386	77258	58749.1	NC_000002.12
rs2121378	chr2	199329548	200194271	C	T	0.113	0.12	0.998	-0.0773995	0.0135	9.532e-09	53386	77258	58749.1	NC_000002.12
rs2122844	chr2	199167672	200032395	C	T	0.409	0.422	1	-0.0631954	0.0087	4.232e-13	53386	77258	58749.1	NC_000002.12
rs2122846	chr2	199154725	200019448	G	C	0.594	0.582	1	0.0656005	0.0087	6.095e-14	53386	77258	58749.1	NC_000002.12
rs2163548	chr2	200362139	201226862	C	G	0.857	0.867	0.988	-0.0916001	0.0126	3.553e-13	53386	77258	58749.1	NC_000002.12
rs2166517	chr2	199325490	200190213	T	C	0.112	0.12	0.998	-0.0780048	0.0135	7.41e-09	53386	77258	58749.1	NC_000002.12
rs2167006	chr2	199367013	200231736	A	T	0.112	0.119	0.995	-0.0763952	0.0135	1.652e-08	53386	77258	58749.1	NC_000002.12
rs2198154	chr2	199157868	200022591	C	T	0.406	0.418	1	-0.0665031	0.0087	2.745e-14	53386	77258	58749.1	NC_000002.12
rs2202922	chr2	200017887	200882610	C	T	0.17	0.159	0.997	0.086297	0.0117	1.3e-13	53386	77258	58749.1	NC_000002.12
rs2345457	chr2	199135299	200000022	A	G	0.406	0.419	0.995	-0.0677972	0.0088	1.089e-14	53386	77258	58749.1	NC_000002.12
rs2345458	chr2	199149294	200014017	G	T	0.595	0.582	1	0.0672006	0.0087	1.518e-14	53386	77258	58749.1	NC_000002.12
rs2345459	chr2	199156980	200021703	A	G	0.595	0.582	1	0.0664991	0.0087	2.904e-14	53386	77258	58749.1	NC_000002.12
rs2345460	chr2	199168119	200032842	T	A	0.409	0.422	1	-0.0631954	0.0087	4.433e-13	53386	77258	58749.1	NC_000002.12
rs2347288	chr2	200204506	201069229	G	C	0.221	0.21	0.996	0.058599	0.0105	2.291e-08	53386	77258	58749.1	NC_000002.12
rs2689763	chr2	199824832	200689555	G	A	0.328	0.318	0.989	0.050503	0.0093	4.708e-08	53386	77258	58749.1	NC_000002.12
rs2881160	chr2	199160359	200025082	C	T	0.595	0.582	1	0.0663026	0.0087	3.335e-14	53386	77258	58749.1	NC_000002.12
rs2881593	chr2	200135624	201000347	A	G	0.768	0.779	0.998	-0.0584027	0.0103	1.37e-08	53386	77258	58749.1	NC_000002.12
rs2881594	chr2	200161460	201026183	T	A	0.833	0.844	0.989	-0.0839035	0.0118	1.164e-12	53386	77258	58749.1	NC_000002.12
rs2949006	chr2	199850665	200715388	T	G	0.198	0.186	0.984	0.0799012	0.011	4.403e-13	53386	77258	58749.1	NC_000002.12
rs3098341	chr2	199927775	200792498	G	T	0.197	0.185	0.997	0.081202	0.011	1.332e-13	53386	77258	58749.1	NC_000002.12
rs3106089	chr2	200019892	200884615	A	C	0.17	0.159	0.997	0.086297	0.0117	1.324e-13	53386	77258	58749.1	NC_000002.12
rs3739118	chr2	200389046	201253769	G	A	0.719	0.709	0.995	0.057004	0.0095	2.364e-09	53386	77258	58749.1	NC_000002.12
rs3749051	chr2	2331105	2334877	A	G	0.732	0.741	0.972	-0.0546991	0.0099	2.976e-08	53386	77258	58749.1	NC_000002.12
rs3754797	chr2	200377570	201242293	G	A	0.6	0.612	0.996	-0.0540972	0.0088	8.589e-10	53386	77258	58749.1	NC_000002.12
rs3769454	chr2	200380827	201245550	C	G	0.681	0.671	0.995	0.0530003	0.0092	8.645e-09	53386	77258	58749.1	NC_000002.12
rs3769456	chr2	200374279	201239002	C	T	0.6	0.612	0.998	-0.0540022	0.0088	8.714e-10	53386	77258	58749.1	NC_000002.12
rs3769472	chr2	200328650	201193373	G	A	0.651	0.662	0.999	-0.0582013	0.0091	1.363e-10	53386	77258	58749.1	NC_000002.12
rs3769482	chr2	200308377	201173100	C	G	0.651	0.662	1	-0.0579999	0.0091	1.591e-10	53386	77258	58749.1	NC_000002.12
rs3769483	chr2	200308325	201173048	A	G	0.651	0.662	1	-0.0579046	0.0091	1.623e-10	53386	77258	58749.1	NC_000002.12
rs3769484	chr2	200308276	201172999	C	T	0.651	0.662	1	-0.0579999	0.0091	1.588e-10	53386	77258	58749.1	NC_000002.12
rs3828186	chr2	199349550	200214273	T	C	0.903	0.895	0.992	0.0805011	0.0144	2.16e-08	53386	77258	58749.1	NC_000002.12
rs3856513	chr2	200369493	201234216	G	A	0.6	0.612	0.998	-0.0540022	0.0088	8.541e-10	53386	77258	58749.1	NC_000002.12
rs57772917	chr2	199235402	200100125	T	G	0.445	0.458	0.974	-0.0671981	0.0088	2.022e-14	53386	77258	58749.1	NC_000002.12
rs59097191	chr2	199171086	200035809	C	T	0.409	0.422	1	-0.0628972	0.0087	5.53e-13	53386	77258	58749.1	NC_000002.12
rs59447251	chr2	199171197	200035920	G	A	0.41	0.422	1	-0.0628972	0.0087	5.544e-13	53386	77258	58749.1	NC_000002.12
rs59695400	chr2	200156602	201021325	C	T	0.769	0.779	0.993	-0.0568984	0.0103	3.562e-08	53386	77258	58749.1	NC_000002.12
rs60461384	chr2	199231287	200096010	G	T	0.433	0.446	0.995	-0.0662039	0.0087	3.027e-14	53386	77258	58749.1	NC_000002.12
rs60642146	chr2	199163975	200028698	T	C	0.406	0.419	1	-0.0663962	0.0087	3.033e-14	53386	77258	58749.1	NC_000002.12
rs35200468	chr2	200245645	201110368	G	C	0.838	0.846	0.993	-0.0807004	0.0119	1.136e-11	53386	77258	58749.1	NC_000002.12
rs35220450	chr2	199916014	200780737	T	C	0.814	0.826	0.997	-0.0847957	0.0112	4.221e-14	53386	77258	58749.1	NC_000002.12
rs35286168	chr2	199426614	200291337	A	G	0.891	0.883	0.993	0.0784969	0.0137	9.572e-09	53386	77258	58749.1	NC_000002.12
rs35417285	chr2	200368317	201233040	T	C	0.602	0.614	0.998	-0.0538967	0.0088	9.84e-10	53386	77258	58749.1	NC_000002.12
rs35572201	chr2	200170370	201035093	T	C	0.778	0.788	0.988	-0.0584981	0.0105	2.558e-08	53386	77258	58749.1	NC_000002.12
rs35594306	chr2	199910402	200775125	T	C	0.814	0.826	0.996	-0.0840993	0.0112	6.798e-14	53386	77258	58749.1	NC_000002.12
rs35618222	chr2	200201054	201065777	C	G	0.221	0.211	0.995	0.0580991	0.0105	2.962e-08	53386	77258	58749.1	NC_000002.12
rs36086821	chr2	200202713	201067436	G	A	0.221	0.211	0.995	0.0582972	0.0105	2.787e-08	53386	77258	58749.1	NC_000002.12
rs41422946	chr2	199164868	200029591	G	A	0.778	0.771	0.995	0.0563992	0.0103	4.583e-08	53386	77258	58749.1	NC_000002.12
rs55700082	chr2	200270946	201135669	G	A	0.785	0.794	0.996	-0.0579046	0.0106	4.661e-08	53386	77258	58749.1	NC_000002.12
rs55848302	chr2	199225069	200089792	A	G	0.426	0.439	0.996	-0.0663962	0.0087	2.565e-14	53386	77258	58749.1	NC_000002.12
rs55857304	chr2	199155551	200020274	T	C	0.406	0.419	1	-0.0665993	0.0087	2.571e-14	53386	77258	58749.1	NC_000002.12
rs55906940	chr2	200184663	201049386	A	G	0.834	0.844	0.993	-0.0824038	0.0118	2.774e-12	53386	77258	58749.1	NC_000002.12
rs55985986	chr2	200256264	201120987	A	C	0.838	0.847	0.992	-0.0814053	0.0119	8.17e-12	53386	77258	58749.1	NC_000002.12
rs56155997	chr2	199903768	200768491	C	T	0.814	0.826	0.996	-0.0850025	0.0112	3.876e-14	53386	77258	58749.1	NC_000002.12
rs56216998	chr2	200079610	200944333	G	T	0.829	0.84	0.993	-0.0840014	0.0116	5.294e-13	53386	77258	58749.1	NC_000002.12
rs56225698	chr2	200045930	200910653	A	C	0.83	0.841	0.996	-0.0862008	0.0117	1.372e-13	53386	77258	58749.1	NC_000002.12
rs56285751	chr2	200055113	200919836	C	T	0.83	0.841	0.995	-0.086397	0.0117	1.286e-13	53386	77258	58749.1	NC_000002.12
rs56317974	chr2	199176401	200041124	C	G	0.41	0.422	1	-0.0630996	0.0087	4.636e-13	53386	77258	58749.1	NC_000002.12
rs143911669	chr2	200204192	201068915	A	G	0.835	0.846	0.996	-0.0826971	0.0118	2.524e-12	53386	77258	58749.1	NC_000002.12
rs149828043	chr2	200206248	201070971	C	T	0.835	0.846	0.997	-0.0825993	0.0118	2.532e-12	53386	77258	58749.1	NC_000002.12
rs145363923	chr2	200114342	200979065	T	C	0.828	0.839	0.994	-0.083599	0.0116	6.029e-13	53386	77258	58749.1	NC_000002.12
rs115717210	chr2	200141524	201006247	T	C	0.828	0.839	0.997	-0.0826971	0.0116	9.974e-13	53386	77258	58749.1	NC_000002.12
rs112305133	chr2	200145657	201010380	A	G	0.8	0.811	0.999	-0.065499	0.0109	1.771e-09	53386	77258	58749.1	NC_000002.12
rs112403441	chr2	200114365	200979088	G	A	0.828	0.839	0.994	-0.0836969	0.0116	5.786e-13	53386	77258	58749.1	NC_000002.12
rs112486506	chr2	200209224	201073947	C	T	0.835	0.846	0.997	-0.0822952	0.0118	2.997e-12	53386	77258	58749.1	NC_000002.12
rs167924	chr3	107660990	107379837	A	G	0.359	0.369	0.997	-0.0501992	0.009	2.339e-08	53386	77258	58749.1	NC_000003.12
rs172624	chr3	161765630	161483418	C	A	0.574	0.564	0.997	0.0499038	0.0087	9.229e-09	53386	77258	58749.1	NC_000003.12
rs177821	chr3	161763281	161481069	C	A	0.575	0.564	0.998	0.0495994	0.0087	1.16e-08	53386	77258	58749.1	NC_000003.12
rs186302	chr3	161764330	161482118	C	T	0.645	0.634	0.995	0.0495994	0.009	3.169e-08	53386	77258	58749.1	NC_000003.12
rs186303	chr3	161765439	161483227	G	C	0.645	0.634	0.995	0.0495994	0.009	3.194e-08	53386	77258	58749.1	NC_000003.12
rs192812	chr3	161774043	161491831	C	T	0.575	0.564	0.99	0.0497992	0.0087	1.199e-08	53386	77258	58749.1	NC_000003.12
rs308689	chr3	161762085	161479873	T	C	0.572	0.562	0.998	0.0493995	0.0087	1.287e-08	53386	77258	58749.1	NC_000003.12
rs308690	chr3	161764857	161482645	G	T	0.574	0.564	0.998	0.0499038	0.0087	9.159e-09	53386	77258	58749.1	NC_000003.12
rs308691	chr3	161766508	161484296	T	C	0.645	0.634	0.994	0.0495042	0.009	3.549e-08	53386	77258	58749.1	NC_000003.12
rs308692	chr3	161766843	161484631	C	A	0.575	0.564	0.997	0.049704	0.0087	1.101e-08	53386	77258	58749.1	NC_000003.12
rs308693	chr3	161767619	161485407	G	A	0.645	0.634	0.993	0.049704	0.009	3.083e-08	53386	77258	58749.1	NC_000003.12
rs308694	chr3	161767916	161485704	C	T	0.645	0.634	0.993	0.049704	0.009	3.157e-08	53386	77258	58749.1	NC_000003.12
rs308695	chr3	161768463	161486251	G	A	0.574	0.564	0.995	0.049999	0.0087	8.916e-09	53386	77258	58749.1	NC_000003.12
rs308696	chr3	161769427	161487215	T	G	0.645	0.634	0.992	0.049704	0.009	3.132e-08	53386	77258	58749.1	NC_000003.12
rs308697	chr3	161769703	161487491	C	A	0.574	0.564	0.994	0.0501036	0.0087	8.832e-09	53386	77258	58749.1	NC_000003.12
rs308698	chr3	161770560	161488348	A	T	0.645	0.634	0.991	0.0497992	0.009	3.033e-08	53386	77258	58749.1	NC_000003.12
rs308699	chr3	161770581	161488369	G	A	0.645	0.634	0.991	0.0497992	0.009	2.987e-08	53386	77258	58749.1	NC_000003.12
rs475336	chr3	161739126	161456914	A	G	0.575	0.564	0.998	0.0493043	0.0087	1.446e-08	53386	77258	58749.1	NC_000003.12
rs479750	chr3	161747307	161465095	C	T	0.575	0.564	0.998	0.0495042	0.0087	1.195e-08	53386	77258	58749.1	NC_000003.12
rs482314	chr3	161747091	161464879	A	G	0.572	0.562	0.997	0.0493995	0.0087	1.341e-08	53386	77258	58749.1	NC_000003.12
rs485315	chr3	161755441	161473229	C	T	0.575	0.564	0.999	0.0495994	0.0087	1.168e-08	53386	77258	58749.1	NC_000003.12
rs488002	chr3	161755186	161472974	G	A	0.572	0.562	0.998	0.0493995	0.0087	1.282e-08	53386	77258	58749.1	NC_000003.12
rs489939	chr3	161752804	161470592	G	A	0.646	0.634	0.995	0.0495994	0.009	3.212e-08	53386	77258	58749.1	NC_000003.12
rs490737	chr3	161752749	161470537	T	C	0.573	0.563	0.997	0.0495994	0.0087	1.203e-08	53386	77258	58749.1	NC_000003.12
rs491775	chr3	161752599	161470387	A	T	0.574	0.564	0.998	0.049704	0.0087	1.088e-08	53386	77258	58749.1	NC_000003.12
rs498051	chr3	161742719	161460507	G	C	0.645	0.634	0.996	0.0495042	0.009	3.352e-08	53386	77258	58749.1	NC_000003.12
rs514683	chr3	161745837	161463625	A	G	0.645	0.634	0.996	0.0495042	0.009	3.403e-08	53386	77258	58749.1	NC_000003.12
rs514816	chr3	161760357	161478145	G	A	0.575	0.564	0.999	0.0495042	0.0087	1.24e-08	53386	77258	58749.1	NC_000003.12
rs516157	chr3	161753823	161471611	A	T	0.574	0.564	0.998	0.049704	0.0087	1.103e-08	53386	77258	58749.1	NC_000003.12
rs518205	chr3	161752030	161469818	G	A	0.645	0.634	0.996	0.0497992	0.009	2.765e-08	53386	77258	58749.1	NC_000003.12
rs524462	chr3	161743322	161461110	T	A	0.575	0.565	0.998	0.0493043	0.0087	1.427e-08	53386	77258	58749.1	NC_000003.12
rs525297	chr3	161743380	161461168	A	C	0.576	0.566	0.996	0.0495994	0.0087	1.187e-08	53386	77258	58749.1	NC_000003.12
rs525965	chr3	161748394	161466182	G	C	0.574	0.564	0.998	0.0495994	0.0087	1.112e-08	53386	77258	58749.1	NC_000003.12
rs528355	chr3	161743769	161461557	G	A	0.574	0.564	0.998	0.0495994	0.0087	1.157e-08	53386	77258	58749.1	NC_000003.12
rs528970	chr3	161759288	161477076	A	G	0.575	0.564	0.999	0.0495042	0.0087	1.244e-08	53386	77258	58749.1	NC_000003.12
rs530669	chr3	161747860	161465648	A	G	0.575	0.564	0.998	0.0495994	0.0087	1.154e-08	53386	77258	58749.1	NC_000003.12
rs536964	chr3	161741237	161459025	G	T	0.645	0.634	0.996	0.0495994	0.009	3.275e-08	53386	77258	58749.1	NC_000003.12
rs541222	chr3	161760881	161478669	C	T	0.575	0.565	0.998	0.0495042	0.0087	1.292e-08	53386	77258	58749.1	NC_000003.12
rs541280	chr3	161760902	161478690	A	G	0.645	0.634	0.994	0.0495042	0.009	3.593e-08	53386	77258	58749.1	NC_000003.12
rs541447	chr3	161760963	161478751	A	G	0.645	0.634	0.995	0.0495042	0.009	3.481e-08	53386	77258	58749.1	NC_000003.12
rs545932	chr3	161761452	161479240	C	T	0.645	0.634	0.995	0.0495042	0.009	3.507e-08	53386	77258	58749.1	NC_000003.12
rs547631	chr3	161763241	161481029	C	T	0.575	0.564	0.998	0.0495994	0.0087	1.164e-08	53386	77258	58749.1	NC_000003.12
rs554752	chr3	161744298	161462086	C	A	0.575	0.565	0.998	0.0493043	0.0087	1.417e-08	53386	77258	58749.1	NC_000003.12
rs572525	chr3	161752650	161470438	G	A	0.646	0.634	0.995	0.049704	0.009	3.118e-08	53386	77258	58749.1	NC_000003.12
rs574215	chr3	161746234	161464022	A	G	0.575	0.564	0.998	0.0493043	0.0087	1.374e-08	53386	77258	58749.1	NC_000003.12
rs17195098	chr3	36852474	36893965	C	T	0.631	0.643	0.993	-0.0553964	0.009	6.277e-10	53386	77258	58749.1	NC_000003.12
rs17807744	chr3	36852557	36894048	C	T	0.631	0.643	0.993	-0.0553964	0.009	6.192e-10	53386	77258	58749.1	NC_000003.12
rs1399898	chr3	161698508	161416296	C	G	0.638	0.627	0.994	0.0491044	0.0089	4.099e-08	53386	77258	58749.1	NC_000003.12
rs1532965	chr3	36819705	36861196	T	G	0.629	0.642	0.991	-0.0582967	0.009	7.779e-11	53386	77258	58749.1	NC_000003.12
rs2063836	chr3	161706179	161423967	A	G	0.638	0.627	0.997	0.0493043	0.0089	3.359e-08	53386	77258	58749.1	NC_000003.12
rs3732384	chr3	36830733	36872224	T	C	0.629	0.642	0.992	-0.0591027	0.009	4.256e-11	53386	77258	58749.1	NC_000003.12
rs3732385	chr3	36830702	36872193	C	A	0.629	0.642	0.992	-0.0591981	0.009	3.99e-11	53386	77258	58749.1	NC_000003.12
rs3732386	chr3	36830502	36871993	C	T	0.629	0.642	0.993	-0.0591027	0.009	4.194e-11	53386	77258	58749.1	NC_000003.12
rs3860561	chr3	161706565	161424353	G	T	0.638	0.627	0.997	0.0491996	0.0089	3.523e-08	53386	77258	58749.1	NC_000003.12
rs4234258	chr3	36837479	36878970	A	G	0.629	0.642	0.992	-0.0579046	0.009	9.935e-11	53386	77258	58749.1	NC_000003.12
rs4295179	chr3	161714354	161432142	G	T	0.638	0.627	0.996	0.0493043	0.0089	3.313e-08	53386	77258	58749.1	NC_000003.12
rs4624519	chr3	36821489	36862980	C	T	0.629	0.642	0.993	-0.0579046	0.009	9.929e-11	53386	77258	58749.1	NC_000003.12
rs4678552	chr3	36803031	36844522	G	A	0.645	0.657	0.953	-0.062301	0.0092	1.516e-11	53386	77258	58749.1	NC_000003.12
rs4678909	chr3	36837072	36878563	A	G	0.629	0.642	0.992	-0.0579046	0.009	1.052e-10	53386	77258	58749.1	NC_000003.12
rs4678910	chr3	36846482	36887973	C	G	0.631	0.643	0.993	-0.0559039	0.009	4.404e-10	53386	77258	58749.1	NC_000003.12
rs4678911	chr3	36846573	36888064	G	T	0.631	0.643	0.993	-0.0559039	0.009	4.408e-10	53386	77258	58749.1	NC_000003.12
rs4678912	chr3	36853155	36894646	A	T	0.631	0.643	0.992	-0.0553964	0.009	6.393e-10	53386	77258	58749.1	NC_000003.12
rs4678913	chr3	36854250	36895741	C	G	0.631	0.643	0.992	-0.0553964	0.009	6.425e-10	53386	77258	58749.1	NC_000003.12
rs10084648	chr3	161703334	161421122	T	C	0.634	0.624	0.997	0.0489044	0.0089	4.084e-08	53386	77258	58749.1	NC_000003.12
rs11706780	chr3	36854744	36896235	C	T	0.631	0.643	0.992	-0.0553964	0.009	6.479e-10	53386	77258	58749.1	NC_000003.12
rs12637912	chr3	36830403	36871894	C	A	0.632	0.644	0.992	-0.0579046	0.009	1.105e-10	53386	77258	58749.1	NC_000003.12
rs138739237	chr3	36865898	36907389	C	T	0.634	0.645	0.989	-0.0536962	0.009	2.388e-09	53386	77258	58749.1	NC_000003.12
rs55690320	chr3	36880738	36922229	A	T	0.626	0.636	0.984	-0.0501045	0.009	2.412e-08	53386	77258	58749.1	NC_000003.12
rs55882033	chr3	36804905	36846396	C	A	0.738	0.746	0.944	-0.0559039	0.0101	3.041e-08	53386	77258	58749.1	NC_000003.12
rs56149992	chr3	36888960	36930451	C	T	0.628	0.639	0.984	-0.0505988	0.009	1.802e-08	53386	77258	58749.1	NC_000003.12
rs148264883	chr3	36886939	36928430	C	G	0.628	0.639	0.985	-0.050704	0.009	1.682e-08	53386	77258	58749.1	NC_000003.12
rs113747121	chr3	161704234	161422022	C	T	0.638	0.627	0.997	0.0493995	0.0089	3.146e-08	53386	77258	58749.1	NC_000003.12
rs39967	chr5	58448961	57744788	T	C	0.169	0.179	0.992	-0.0623968	0.0114	4.38e-08	53386	77258	58749.1	NC_000005.10
rs177001	chr5	153231001	152610561	A	G	0.489	0.506	0.997	-0.0534957	0.0086	5.093e-10	53386	77258	58749.1	NC_000005.10
rs1438946	chr5	153129441	152509001	T	C	0.467	0.451	0.998	0.0537967	0.0086	4.466e-10	53386	77258	58749.1	NC_000005.10
rs1438947	chr5	153125893	152505453	T	A	0.467	0.451	0.989	0.0537967	0.0087	5.323e-10	53386	77258	58749.1	NC_000005.10
rs1559112	chr5	153200577	152580137	G	T	0.802	0.79	1.01	0.0587028	0.0106	3.49e-08	53386	77258	58749.1	NC_000005.10
rs1870861	chr5	153185089	152564649	T	G	0.802	0.79	1.01	0.059504	0.0106	2.271e-08	53386	77258	58749.1	NC_000005.10
rs2028278	chr5	153128132	152507692	C	T	0.468	0.451	0.994	0.0540999	0.0086	3.822e-10	53386	77258	58749.1	NC_000005.10
rs34244108	chr5	153148758	152528318	A	G	0.802	0.79	0.999	0.060201	0.0107	1.79e-08	53386	77258	58749.1	NC_000005.10
rs34316705	chr5	153155167	152534727	C	A	0.802	0.79	1	0.0597018	0.0107	2.153e-08	53386	77258	58749.1	NC_000005.10
rs34611901	chr5	153168745	152548305	C	G	0.802	0.79	1.01	0.0592967	0.0106	2.536e-08	53386	77258	58749.1	NC_000005.10
rs35124713	chr5	152571547	151951108	G	A	0.75	0.737	0.994	0.0579009	0.0099	4.741e-09	53386	77258	58749.1	NC_000005.10
rs35708928	chr5	153136850	152516410	C	T	0.802	0.79	0.992	0.0605023	0.0107	1.685e-08	53386	77258	58749.1	NC_000005.10
rs11956651	chr5	152632254	152011814	G	A	0.743	0.73	0.997	0.0589008	0.0098	1.738e-09	53386	77258	58749.1	NC_000005.10
rs12152961	chr5	153187328	152566888	G	A	0.802	0.79	1.01	0.0590045	0.0106	3.035e-08	53386	77258	58749.1	NC_000005.10
rs12153071	chr5	152868292	152247852	C	A	0.724	0.706	0.998	0.0684994	0.0096	7.721e-13	53386	77258	58749.1	NC_000005.10
rs12153328	chr5	152867661	152247221	T	C	0.724	0.706	0.997	0.0687982	0.0096	5.943e-13	53386	77258	58749.1	NC_000005.10
rs12186623	chr5	152834694	152214254	T	C	0.723	0.707	0.993	0.0660031	0.0096	5.309e-12	53386	77258	58749.1	NC_000005.10
rs12188079	chr5	152821967	152201527	T	C	0.728	0.712	0.993	0.0635005	0.0096	4.281e-11	53386	77258	58749.1	NC_000005.10
rs12188263	chr5	152588553	151968114	A	T	0.751	0.738	0.997	0.0572023	0.0099	7.435e-09	53386	77258	58749.1	NC_000005.10
rs12188715	chr5	152594323	151973884	T	A	0.751	0.738	0.997	0.0570984	0.0099	7.778e-09	53386	77258	58749.1	NC_000005.10
rs12188960	chr5	152834654	152214214	C	G	0.724	0.707	0.993	0.0669014	0.0096	2.88e-12	53386	77258	58749.1	NC_000005.10
rs12517903	chr5	153155345	152534905	G	A	0.802	0.79	1	0.059504	0.0107	2.329e-08	53386	77258	58749.1	NC_000005.10
rs12518081	chr5	153143394	152522954	A	G	0.802	0.79	0.996	0.0603987	0.0107	1.624e-08	53386	77258	58749.1	NC_000005.10
rs12518199	chr5	153171364	152550924	G	T	0.802	0.79	1.01	0.059504	0.0106	2.333e-08	53386	77258	58749.1	NC_000005.10
rs12653854	chr5	152921777	152301337	C	G	0.724	0.707	0.996	0.067696	0.0096	1.553e-12	53386	77258	58749.1	NC_000005.10
rs12654450	chr5	152859290	152238850	T	C	0.724	0.706	0.996	0.0687982	0.0096	6.174e-13	53386	77258	58749.1	NC_000005.10
rs12657097	chr5	152877848	152257408	G	A	0.724	0.706	0.998	0.0680978	0.0096	1.014e-12	53386	77258	58749.1	NC_000005.10
rs12659802	chr5	152894918	152274478	A	G	0.724	0.707	0.998	0.0677988	0.0096	1.337e-12	53386	77258	58749.1	NC_000005.10
rs13079120	chr5	152790881	152170441	C	A	0.731	0.715	0.98	0.0633972	0.0097	6.871e-11	53386	77258	58749.1	NC_000005.10
rs13154170	chr5	153143703	152523263	G	A	0.802	0.79	0.996	0.0605023	0.0107	1.524e-08	53386	77258	58749.1	NC_000005.10
rs13156645	chr5	153167097	152546657	C	T	0.802	0.79	1.01	0.0590045	0.0106	2.992e-08	53386	77258	58749.1	NC_000005.10
rs13156828	chr5	153197356	152576916	A	G	0.802	0.79	1.01	0.0592024	0.0106	2.599e-08	53386	77258	58749.1	NC_000005.10
rs13157574	chr5	153167465	152547025	G	A	0.802	0.79	1.01	0.0590045	0.0106	2.965e-08	53386	77258	58749.1	NC_000005.10
rs13160798	chr5	152896692	152276252	A	G	0.349	0.362	1	-0.0557982	0.009	5.362e-10	53386	77258	58749.1	NC_000005.10
rs13168705	chr5	153209660	152589220	A	G	0.702	0.687	0.991	0.0515957	0.0094	3.777e-08	53386	77258	58749.1	NC_000005.10
rs13176930	chr5	153285161	152664721	T	A	0.669	0.654	0.989	0.0555955	0.0091	1.159e-09	53386	77258	58749.1	NC_000005.10
rs13182323	chr5	152950384	152329944	T	C	0.262	0.273	0.991	-0.0575973	0.0098	3.466e-09	53386	77258	58749.1	NC_000005.10
rs13187261	chr5	152907179	152286739	G	A	0.306	0.322	0.998	-0.0631954	0.0093	9.736e-12	53386	77258	58749.1	NC_000005.10
rs13188558	chr5	152894716	152274276	G	A	0.35	0.363	1	-0.0551956	0.009	7.967e-10	53386	77258	58749.1	NC_000005.10
rs13190158	chr5	153180319	152559879	T	G	0.802	0.79	1.01	0.0594003	0.0106	2.363e-08	53386	77258	58749.1	NC_000005.10
rs13359939	chr5	152627437	152006997	G	A	0.751	0.738	0.996	0.0565977	0.0099	1.017e-08	53386	77258	58749.1	NC_000005.10
rs13361438	chr5	152627515	152007075	A	C	0.744	0.731	0.996	0.0594003	0.0098	1.366e-09	53386	77258	58749.1	NC_000005.10
rs17113771	chr5	152898460	152278020	C	T	0.724	0.706	0.997	0.067696	0.0096	1.38e-12	53386	77258	58749.1	NC_000005.10
rs17453481	chr5	152569456	151949017	A	C	0.75	0.737	0.994	0.058599	0.0099	3.204e-09	53386	77258	58749.1	NC_000005.10
rs17453530	chr5	152569648	151949209	G	T	0.75	0.737	0.994	0.058599	0.0099	3.2e-09	53386	77258	58749.1	NC_000005.10
rs17453740	chr5	152596582	151976143	A	G	0.751	0.738	0.997	0.057004	0.0099	8.088e-09	53386	77258	58749.1	NC_000005.10
rs17453775	chr5	152596683	151976244	C	T	0.751	0.738	0.997	0.057004	0.0099	8.11e-09	53386	77258	58749.1	NC_000005.10
rs17454420	chr5	152635381	152014941	G	A	0.751	0.738	0.997	0.0563047	0.0099	1.253e-08	53386	77258	58749.1	NC_000005.10
rs17455800	chr5	152686229	152065789	T	A	0.747	0.734	0.995	0.0575045	0.0098	5.295e-09	53386	77258	58749.1	NC_000005.10
rs17488630	chr5	152864605	152244165	C	T	0.724	0.706	0.997	0.0690969	0.0096	5.129e-13	53386	77258	58749.1	NC_000005.10
rs17488910	chr5	152895682	152275242	A	T	0.724	0.707	0.998	0.0677988	0.0096	1.284e-12	53386	77258	58749.1	NC_000005.10
rs17489682	chr5	152932884	152312444	T	G	0.724	0.707	0.995	0.0676026	0.0096	1.643e-12	53386	77258	58749.1	NC_000005.10
rs17550343	chr5	152565805	151945366	C	G	0.75	0.737	0.993	0.058401	0.0099	3.631e-09	53386	77258	58749.1	NC_000005.10
rs17565365	chr5	152676674	152056234	C	T	0.747	0.734	0.996	0.057004	0.0098	7.219e-09	53386	77258	58749.1	NC_000005.10
rs17565470	chr5	152684284	152063844	A	G	0.747	0.734	0.996	0.0572967	0.0098	5.832e-09	53386	77258	58749.1	NC_000005.10
rs17565839	chr5	152703180	152082740	C	T	0.745	0.731	0.994	0.0546965	0.0098	2.499e-08	53386	77258	58749.1	NC_000005.10
rs17566118	chr5	152708986	152088546	C	T	0.744	0.731	0.993	0.054403	0.0098	2.985e-08	53386	77258	58749.1	NC_000005.10
rs17566146	chr5	152709399	152088959	C	G	0.744	0.731	0.993	0.0553969	0.0098	1.656e-08	53386	77258	58749.1	NC_000005.10
rs55648729	chr5	152629342	152008902	G	T	0.751	0.738	0.996	0.0570984	0.0099	7.7e-09	53386	77258	58749.1	NC_000005.10
rs55648940	chr5	152572095	151951656	C	T	0.751	0.738	0.996	0.0567961	0.0099	9.33e-09	53386	77258	58749.1	NC_000005.10
rs55660904	chr5	152913772	152293332	C	A	0.724	0.707	0.998	0.0677988	0.0096	1.327e-12	53386	77258	58749.1	NC_000005.10
rs55737372	chr5	152718002	152097562	T	C	0.73	0.716	0.969	0.0580991	0.0098	2.849e-09	53386	77258	58749.1	NC_000005.10
rs55752608	chr5	152759215	152138775	T	A	0.73	0.715	0.983	0.0627964	0.0097	9.296e-11	53386	77258	58749.1	NC_000005.10
rs55752615	chr5	152759158	152138718	C	T	0.73	0.715	0.983	0.0627964	0.0097	9.584e-11	53386	77258	58749.1	NC_000005.10
rs55829928	chr5	152810407	152189967	T	G	0.733	0.717	0.99	0.065104	0.0097	1.824e-11	53386	77258	58749.1	NC_000005.10
rs55830548	chr5	152808566	152188126	C	T	0.733	0.717	0.99	0.0651977	0.0097	1.679e-11	53386	77258	58749.1	NC_000005.10
rs55880278	chr5	152788304	152167864	G	A	0.73	0.715	0.98	0.0632001	0.0097	7.706e-11	53386	77258	58749.1	NC_000005.10
rs55916564	chr5	152773295	152152855	G	T	0.729	0.714	0.981	0.0630969	0.0097	7.874e-11	53386	77258	58749.1	NC_000005.10
rs55918828	chr5	152808222	152187782	C	T	0.733	0.717	0.99	0.0645041	0.0097	2.956e-11	53386	77258	58749.1	NC_000005.10
rs55967446	chr5	152827580	152207140	G	T	0.729	0.713	0.991	0.064401	0.0096	2.303e-11	53386	77258	58749.1	NC_000005.10
rs55992747	chr5	152873988	152253548	C	T	0.724	0.706	0.997	0.0684994	0.0096	7.635e-13	53386	77258	58749.1	NC_000005.10
rs56014830	chr5	152648644	152028204	T	A	0.751	0.738	0.997	0.0567016	0.0099	9.42e-09	53386	77258	58749.1	NC_000005.10
rs56047721	chr5	152703305	152082865	A	T	0.744	0.731	0.994	0.0546018	0.0098	2.676e-08	53386	77258	58749.1	NC_000005.10
rs56117655	chr5	152949409	152328969	A	G	0.768	0.755	0.995	0.0624019	0.0101	7.076e-10	53386	77258	58749.1	NC_000005.10
rs56208248	chr5	152759038	152138598	A	G	0.73	0.715	0.983	0.0627964	0.0097	9.404e-11	53386	77258	58749.1	NC_000005.10
rs56286804	chr5	152770806	152150366	G	A	0.73	0.715	0.981	0.0627964	0.0097	9.972e-11	53386	77258	58749.1	NC_000005.10
rs56313315	chr5	152927596	152307156	C	T	0.725	0.707	0.995	0.0680044	0.0096	1.276e-12	53386	77258	58749.1	NC_000005.10
rs58283812	chr5	152801535	152181095	A	G	0.723	0.708	0.986	0.0630969	0.0096	5.101e-11	53386	77258	58749.1	NC_000005.10
rs116069046	chr5	153192477	152572037	C	A	0.802	0.79	1.01	0.0590045	0.0106	2.997e-08	53386	77258	58749.1	NC_000005.10
rs2910032	chr5	153160794	152540354	C	T	0.491	0.473	1	0.0582972	0.0086	1.111e-11	53386	77258	58749.1	NC_000005.10
rs2926289	chr5	153257440	152637000	T	C	0.331	0.346	0.998	-0.0551956	0.0091	1.29e-09	53386	77258	58749.1	NC_000005.10
rs2927177	chr5	153210784	152590344	C	T	0.332	0.348	1	-0.0555973	0.0091	9.096e-10	53386	77258	58749.1	NC_000005.10
rs2973161	chr5	153208353	152587913	A	C	0.332	0.348	0.999	-0.0555973	0.0091	9.567e-10	53386	77258	58749.1	NC_000005.10
rs3112532	chr5	153227010	152606570	A	G	0.331	0.347	0.998	-0.0551005	0.0091	1.383e-09	53386	77258	58749.1	NC_000005.10
rs3890802	chr5	152702367	152081927	G	A	0.745	0.732	0.994	0.0546018	0.0098	2.635e-08	53386	77258	58749.1	NC_000005.10
rs3924314	chr5	152923352	152302912	C	A	0.35	0.363	0.998	-0.0523992	0.009	5.706e-09	53386	77258	58749.1	NC_000005.10
rs3924315	chr5	152923078	152302638	T	A	0.35	0.363	0.998	-0.052199	0.009	6.393e-09	53386	77258	58749.1	NC_000005.10
rs4130910	chr5	152872083	152251643	T	C	0.353	0.367	0.999	-0.0562953	0.009	3.243e-10	53386	77258	58749.1	NC_000005.10
rs4145743	chr5	152895719	152275279	G	T	0.35	0.364	1	-0.0551956	0.009	7.526e-10	53386	77258	58749.1	NC_000005.10
rs4246033	chr5	152629857	152009417	T	C	0.751	0.738	0.996	0.0565977	0.0099	1.041e-08	53386	77258	58749.1	NC_000005.10
rs4246036	chr5	152825870	152205430	C	T	0.273	0.289	0.992	-0.0630037	0.0096	5.667e-11	53386	77258	58749.1	NC_000005.10
rs4246037	chr5	152869505	152249065	C	T	0.353	0.367	1	-0.0562953	0.009	3.158e-10	53386	77258	58749.1	NC_000005.10
rs4246039	chr5	152922905	152302465	G	A	0.35	0.363	0.998	-0.0523043	0.009	5.94e-09	53386	77258	58749.1	NC_000005.10
rs4260728	chr5	152846437	152225997	C	A	0.724	0.707	0.994	0.0670977	0.0096	2.475e-12	53386	77258	58749.1	NC_000005.10
rs4262150	chr5	152908893	152288453	T	G	0.305	0.321	0.998	-0.0633978	0.0093	8.308e-12	53386	77258	58749.1	NC_000005.10
rs4262151	chr5	152908948	152288508	T	C	0.306	0.322	0.998	-0.0636003	0.0093	7.317e-12	53386	77258	58749.1	NC_000005.10
rs4285285	chr5	152910250	152289810	G	A	0.304	0.32	0.998	-0.0631954	0.0093	1.054e-11	53386	77258	58749.1	NC_000005.10
rs4301224	chr5	152680684	152060244	A	G	0.747	0.734	0.996	0.0572967	0.0098	5.999e-09	53386	77258	58749.1	NC_000005.10
rs4304124	chr5	152881214	152260774	T	G	0.351	0.365	0.999	-0.0562953	0.009	3.6e-10	53386	77258	58749.1	NC_000005.10
rs4310018	chr5	152906644	152286204	C	T	0.305	0.321	0.998	-0.063302	0.0093	9.263e-12	53386	77258	58749.1	NC_000005.10
rs4360032	chr5	152583503	151963064	T	C	0.751	0.738	0.996	0.0572023	0.0099	7.444e-09	53386	77258	58749.1	NC_000005.10
rs4394168	chr5	152884612	152264172	T	C	0.724	0.707	0.998	0.067696	0.0096	1.373e-12	53386	77258	58749.1	NC_000005.10
rs4398624	chr5	152638783	152018343	T	C	0.743	0.73	0.997	0.0584953	0.0098	2.325e-09	53386	77258	58749.1	NC_000005.10
rs4404733	chr5	152872337	152251897	T	G	0.353	0.367	1	-0.0561049	0.009	3.647e-10	53386	77258	58749.1	NC_000005.10
rs4406125	chr5	152637034	152016594	G	A	0.743	0.73	0.996	0.0584953	0.0098	2.263e-09	53386	77258	58749.1	NC_000005.10
rs4437425	chr5	152858781	152238341	G	A	0.724	0.706	0.996	0.0686955	0.0096	6.869e-13	53386	77258	58749.1	NC_000005.10
rs4463219	chr5	152908997	152288557	G	T	0.305	0.321	0.998	-0.0636962	0.0093	6.767e-12	53386	77258	58749.1	NC_000005.10
rs4473761	chr5	152593947	151973508	C	G	0.751	0.738	0.997	0.0574006	0.0099	6.714e-09	53386	77258	58749.1	NC_000005.10
rs4484412	chr5	152637575	152017135	A	C	0.743	0.73	0.997	0.058401	0.0098	2.361e-09	53386	77258	58749.1	NC_000005.10
rs4509081	chr5	152877612	152257172	A	G	0.353	0.367	0.999	-0.0562953	0.009	3.394e-10	53386	77258	58749.1	NC_000005.10
rs4533947	chr5	152881122	152260682	G	A	0.353	0.367	1	-0.0551956	0.009	7.124e-10	53386	77258	58749.1	NC_000005.10
rs4958320	chr5	152584654	151964215	G	A	0.751	0.738	0.997	0.0572023	0.0099	7.114e-09	53386	77258	58749.1	NC_000005.10
rs4958323	chr5	152642207	152021767	A	G	0.751	0.738	0.997	0.0565977	0.0099	1.056e-08	53386	77258	58749.1	NC_000005.10
rs4958325	chr5	152670635	152050195	G	A	0.751	0.738	0.995	0.0565977	0.0099	1.061e-08	53386	77258	58749.1	NC_000005.10
rs4958328	chr5	152747445	152127005	C	A	0.73	0.715	0.983	0.0621012	0.0097	1.569e-10	53386	77258	58749.1	NC_000005.10
rs4958562	chr5	152585029	151964590	C	T	0.751	0.738	0.996	0.0575045	0.0099	6.319e-09	53386	77258	58749.1	NC_000005.10
rs4958564	chr5	152626381	152005941	T	C	0.751	0.738	0.996	0.0567961	0.0099	9.431e-09	53386	77258	58749.1	NC_000005.10
rs4958565	chr5	152626527	152006087	T	C	0.751	0.738	0.996	0.0570984	0.0099	7.627e-09	53386	77258	58749.1	NC_000005.10
rs4958566	chr5	152634501	152014061	C	T	0.743	0.73	0.997	0.0584953	0.0098	2.29e-09	53386	77258	58749.1	NC_000005.10
rs4958567	chr5	152636037	152015597	T	G	0.743	0.73	0.997	0.058401	0.0098	2.343e-09	53386	77258	58749.1	NC_000005.10
rs4958568	chr5	152636533	152016093	G	A	0.744	0.731	0.995	0.0582972	0.0098	2.78e-09	53386	77258	58749.1	NC_000005.10
rs4958569	chr5	152636545	152016105	A	G	0.744	0.731	0.995	0.0582972	0.0098	2.781e-09	53386	77258	58749.1	NC_000005.10
rs4958579	chr5	152805410	152184970	G	C	0.723	0.708	0.987	0.0630969	0.0096	5.162e-11	53386	77258	58749.1	NC_000005.10
rs4958583	chr5	152843971	152223531	C	T	0.724	0.707	0.994	0.0666956	0.0096	3.165e-12	53386	77258	58749.1	NC_000005.10
rs4958586	chr5	152869007	152248567	G	A	0.353	0.367	1	-0.0562	0.009	3.471e-10	53386	77258	58749.1	NC_000005.10
rs4958587	chr5	152871641	152251201	T	C	0.724	0.706	0.998	0.0683033	0.0096	9.08e-13	53386	77258	58749.1	NC_000005.10
rs4958595	chr5	152923567	152303127	A	G	0.306	0.322	0.994	-0.063302	0.0093	9.404e-12	53386	77258	58749.1	NC_000005.10
rs4958596	chr5	152948108	152327668	A	G	0.233	0.246	0.996	-0.0626949	0.0101	5.535e-10	53386	77258	58749.1	NC_000005.10
rs4958598	chr5	152958480	152338040	T	C	0.768	0.756	0.987	0.0633972	0.0102	4.791e-10	53386	77258	58749.1	NC_000005.10
rs10036164	chr5	156392721	155819731	G	A	0.376	0.366	0.998	0.0487044	0.0089	4.783e-08	53386	77258	58749.1	NC_000005.10
rs10037537	chr5	152946458	152326018	G	A	0.263	0.274	0.992	-0.0570043	0.0097	4.603e-09	53386	77258	58749.1	NC_000005.10
rs10041133	chr5	152949036	152328596	A	G	0.262	0.274	0.992	-0.0575973	0.0097	3.378e-09	53386	77258	58749.1	NC_000005.10
rs10053762	chr5	152897090	152276650	A	C	0.349	0.362	1	-0.055703	0.009	5.731e-10	53386	77258	58749.1	NC_000005.10
rs10056647	chr5	152906917	152286477	T	G	0.305	0.321	0.997	-0.0636003	0.0093	7.4e-12	53386	77258	58749.1	NC_000005.10
rs10475703	chr5	156393706	155820716	C	A	0.376	0.366	0.998	0.0487044	0.0089	4.824e-08	53386	77258	58749.1	NC_000005.10
rs10515675	chr5	152634229	152013789	G	C	0.743	0.73	0.997	0.0584953	0.0098	2.26e-09	53386	77258	58749.1	NC_000005.10
rs10515676	chr5	152634327	152013887	G	A	0.743	0.73	0.997	0.0584953	0.0098	2.262e-09	53386	77258	58749.1	NC_000005.10
rs10515678	chr5	152943676	152323236	C	T	0.724	0.706	0.992	0.0684994	0.0096	8.75e-13	53386	77258	58749.1	NC_000005.10
rs11167584	chr5	152625167	152004727	A	C	0.744	0.731	0.996	0.0595982	0.0098	1.226e-09	53386	77258	58749.1	NC_000005.10
rs11167589	chr5	152719145	152098705	C	G	0.729	0.714	0.986	0.0608034	0.0097	3.281e-10	53386	77258	58749.1	NC_000005.10
rs11167597	chr5	152775645	152155205	T	A	0.73	0.715	0.98	0.063003	0.0097	8.907e-11	53386	77258	58749.1	NC_000005.10
rs11167603	chr5	152902826	152282386	T	C	0.348	0.361	1	-0.0536012	0.009	2.397e-09	53386	77258	58749.1	NC_000005.10
rs11167604	chr5	152902870	152282430	A	C	0.305	0.321	0.997	-0.0636962	0.0093	6.663e-12	53386	77258	58749.1	NC_000005.10
rs11740474	chr5	154301187	153680747	A	T	0.575	0.585	0.975	-0.0536962	0.0088	1.128e-09	53386	77258	58749.1	NC_000005.10
rs11740655	chr5	152878672	152258232	A	G	0.353	0.367	1	-0.055703	0.009	5.187e-10	53386	77258	58749.1	NC_000005.10
rs11746399	chr5	152878035	152257595	C	T	0.353	0.367	1	-0.0559991	0.009	4.177e-10	53386	77258	58749.1	NC_000005.10
rs11746423	chr5	152877952	152257512	G	T	0.353	0.367	1	-0.0559991	0.009	4.026e-10	53386	77258	58749.1	NC_000005.10
rs11746770	chr5	152933444	152313004	C	T	0.35	0.363	0.997	-0.0523043	0.009	6.081e-09	53386	77258	58749.1	NC_000005.10
rs11949473	chr5	152772199	152151759	A	C	0.729	0.714	0.98	0.0627964	0.0097	9.113e-11	53386	77258	58749.1	NC_000005.10
rs113031421	chr5	152573642	151953203	C	A	0.751	0.738	0.996	0.0569	0.0099	8.991e-09	53386	77258	58749.1	NC_000005.10
rs113470159	chr5	152709858	152089418	C	T	0.745	0.732	0.993	0.0546018	0.0098	2.738e-08	53386	77258	58749.1	NC_000005.10
rs113598885	chr5	152762218	152141778	C	T	0.73	0.715	0.983	0.0627025	0.0097	1.067e-10	53386	77258	58749.1	NC_000005.10
rs113635099	chr5	152862994	152242554	C	G	0.724	0.706	0.997	0.0686021	0.0096	7.092e-13	53386	77258	58749.1	NC_000005.10
rs113655983	chr5	152748533	152128093	T	C	0.729	0.714	0.983	0.0619978	0.0097	1.523e-10	53386	77258	58749.1	NC_000005.10
rs113790150	chr5	152892964	152272524	T	C	0.724	0.707	0.998	0.067696	0.0096	1.417e-12	53386	77258	58749.1	NC_000005.10
rs113844564	chr5	152937962	152317522	G	A	0.725	0.707	0.993	0.0679016	0.0096	1.421e-12	53386	77258	58749.1	NC_000005.10
rs113897692	chr5	152797226	152176786	A	G	0.731	0.716	0.981	0.0636037	0.0097	6.211e-11	53386	77258	58749.1	NC_000005.10
rs139581696	chr5	152917645	152297205	C	T	0.801	0.789	0.978	0.0608975	0.0108	1.627e-08	53386	77258	58749.1	NC_000005.10
rs146938195	chr5	152757419	152136979	G	T	0.73	0.715	0.983	0.0627964	0.0097	9.506e-11	53386	77258	58749.1	NC_000005.10
rs147465171	chr5	152914626	152294186	G	T	0.32	0.335	0.982	-0.0562953	0.0092	1.107e-09	53386	77258	58749.1	NC_000005.10
rs149205384	chr5	152918069	152297629	G	C	0.724	0.707	0.997	0.0673969	0.0096	1.813e-12	53386	77258	58749.1	NC_000005.10
rs111294930	chr5	152797561	152177121	A	G	0.728	0.712	0.974	0.0660031	0.0097	1.171e-11	53386	77258	58749.1	NC_000005.10
rs111617189	chr5	152955216	152334776	A	G	0.768	0.756	0.99	0.0633972	0.0102	4.56e-10	53386	77258	58749.1	NC_000005.10
rs112223343	chr5	152573205	151952766	G	A	0.751	0.738	0.996	0.0570984	0.0099	8.041e-09	53386	77258	58749.1	NC_000005.10
rs112237043	chr5	152698892	152078452	G	A	0.744	0.731	0.994	0.0546965	0.0098	2.489e-08	53386	77258	58749.1	NC_000005.10
rs112564513	chr5	152569924	151949485	C	T	0.75	0.737	0.994	0.0580991	0.0099	4.089e-09	53386	77258	58749.1	NC_000005.10
rs60730	chr6	83663339	84373058	G	A	0.582	0.565	0.996	0.0485044	0.0087	2.695e-08	53386	77258	58749.1	NC_000006.12
rs217286	chr6	83699536	84409255	A	G	0.591	0.575	0.978	0.0493995	0.0088	2.207e-08	53386	77258	58749.1	NC_000006.12
rs217287	chr6	83697747	84407466	C	T	0.582	0.566	0.983	0.0501987	0.0088	1.154e-08	53386	77258	58749.1	NC_000006.12
rs217289	chr6	83692088	84401807	G	A	0.583	0.566	0.99	0.0499038	0.0088	1.202e-08	53386	77258	58749.1	NC_000006.12
rs217290	chr6	83688846	84398565	C	T	0.582	0.566	0.991	0.0495994	0.0088	1.461e-08	53386	77258	58749.1	NC_000006.12
rs217291	chr6	83684223	84393942	T	C	0.582	0.565	0.994	0.0497992	0.0087	1.186e-08	53386	77258	58749.1	NC_000006.12
rs217295	chr6	83674239	84383958	C	G	0.583	0.566	0.996	0.0493995	0.0087	1.57e-08	53386	77258	58749.1	NC_000006.12
rs217297	chr6	83671204	84380923	G	A	0.579	0.563	0.996	0.047599	0.0087	4.787e-08	53386	77258	58749.1	NC_000006.12
rs217300	chr6	83668266	84377985	G	A	0.586	0.569	0.994	0.049704	0.0088	1.334e-08	53386	77258	58749.1	NC_000006.12
rs217303	chr6	83665314	84375033	G	A	0.583	0.566	0.997	0.0491996	0.0087	1.709e-08	53386	77258	58749.1	NC_000006.12
rs217304	chr6	83663216	84372935	A	G	0.583	0.566	0.997	0.0487997	0.0087	2.328e-08	53386	77258	58749.1	NC_000006.12
rs217308	chr6	83660150	84369869	T	C	0.583	0.566	0.997	0.0493995	0.0087	1.505e-08	53386	77258	58749.1	NC_000006.12
rs217309	chr6	83655730	84365449	C	T	0.579	0.563	0.997	0.0479041	0.0087	3.945e-08	53386	77258	58749.1	NC_000006.12
rs217310	chr6	83654846	84364565	A	T	0.583	0.566	0.997	0.0497992	0.0087	1.166e-08	53386	77258	58749.1	NC_000006.12
rs217311	chr6	83654421	84364140	C	T	0.583	0.566	0.997	0.0497992	0.0087	1.134e-08	53386	77258	58749.1	NC_000006.12
rs217315	chr6	83650556	84360275	T	A	0.579	0.563	0.997	0.0481042	0.0087	3.459e-08	53386	77258	58749.1	NC_000006.12
rs217318	chr6	83647425	84357144	T	A	0.583	0.566	0.997	0.0495042	0.0087	1.384e-08	53386	77258	58749.1	NC_000006.12
rs217320	chr6	83646407	84356126	A	G	0.583	0.566	0.997	0.049704	0.0087	1.262e-08	53386	77258	58749.1	NC_000006.12
rs217322	chr6	83644895	84354614	C	T	0.583	0.566	0.998	0.049999	0.0087	1.004e-08	53386	77258	58749.1	NC_000006.12
rs217323	chr6	83644382	84354101	G	A	0.583	0.566	0.998	0.0501987	0.0087	9.081e-09	53386	77258	58749.1	NC_000006.12
rs217326	chr6	83639819	84349538	T	C	0.582	0.565	0.997	0.0497992	0.0087	1.162e-08	53386	77258	58749.1	NC_000006.12
rs217327	chr6	83638875	84348594	T	C	0.578	0.562	0.997	0.0481042	0.0087	3.33e-08	53386	77258	58749.1	NC_000006.12
rs217328	chr6	83637995	84347714	G	A	0.582	0.565	0.997	0.0497992	0.0087	1.128e-08	53386	77258	58749.1	NC_000006.12
rs217331	chr6	83634970	84344689	G	C	0.583	0.566	0.997	0.0501987	0.0087	8.767e-09	53386	77258	58749.1	NC_000006.12
rs217333	chr6	83634172	84343891	A	T	0.582	0.565	0.997	0.0497992	0.0087	1.144e-08	53386	77258	58749.1	NC_000006.12
rs217335	chr6	83632423	84342142	G	A	0.579	0.563	0.997	0.0485997	0.0087	2.378e-08	53386	77258	58749.1	NC_000006.12
rs217336	chr6	83632084	84341803	C	A	0.583	0.566	0.997	0.0503033	0.0087	8.051e-09	53386	77258	58749.1	NC_000006.12
rs217339	chr6	83629576	84339295	C	T	0.583	0.566	0.997	0.0503033	0.0087	8.429e-09	53386	77258	58749.1	NC_000006.12
rs217342	chr6	83627688	84337407	T	C	0.583	0.566	0.997	0.049999	0.0087	1.009e-08	53386	77258	58749.1	NC_000006.12
rs217343	chr6	83627023	84336742	C	T	0.579	0.563	0.997	0.0483996	0.0087	2.852e-08	53386	77258	58749.1	NC_000006.12
rs3798867	chr6	83622122	84331841	C	G	0.583	0.566	0.997	0.049999	0.0087	9.875e-09	53386	77258	58749.1	NC_000006.12
rs3798869	chr6	83618941	84328660	G	A	0.583	0.566	0.998	0.049704	0.0087	1.269e-08	53386	77258	58749.1	NC_000006.12
rs1546977	chr6	83604704	84314423	A	G	0.581	0.565	0.997	0.0487044	0.0087	2.376e-08	53386	77258	58749.1	NC_000006.12
rs2016358	chr6	83574014	84283733	C	A	0.575	0.558	0.995	0.0475036	0.0087	4.961e-08	53386	77258	58749.1	NC_000006.12
rs2022265	chr6	83583552	84293271	A	G	0.56	0.544	0.999	0.0481042	0.0087	2.932e-08	53386	77258	58749.1	NC_000006.12
rs2023569	chr6	83582853	84292572	C	T	0.575	0.559	0.997	0.047599	0.0087	4.659e-08	53386	77258	58749.1	NC_000006.12
rs2207944	chr6	83597609	84307328	T	C	0.561	0.545	0.998	0.0473033	0.0087	4.963e-08	53386	77258	58749.1	NC_000006.12
rs2208335	chr6	83585701	84295420	G	A	0.575	0.559	0.997	0.0479041	0.0087	3.768e-08	53386	77258	58749.1	NC_000006.12
rs2224195	chr6	83598007	84307726	T	C	0.561	0.545	0.998	0.0473033	0.0087	4.946e-08	53386	77258	58749.1	NC_000006.12
rs2324447	chr6	83590652	84300371	C	T	0.577	0.56	0.997	0.0483996	0.0087	2.884e-08	53386	77258	58749.1	NC_000006.12
rs113113059	chr6	43192637	43160375	T	C	0.796	0.788	0.987	0.0582972	0.0107	4.891e-08	53386	77258	58749.1	NC_000006.12
rs1012116	chr8	88385038	89397267	A	G	0.216	0.203	1	0.0582029	0.0105	3.357e-08	53386	77258	58749.1	NC_000008.11
rs1080305	chr8	110658961	111671190	T	G	0.866	0.874	0.974	-0.0713993	0.013	3.796e-08	53386	77258	58749.1	NC_000008.11
rs1386761	chr8	88536199	89548428	C	T	0.815	0.826	1	-0.0610991	0.0112	4.779e-08	53386	77258	58749.1	NC_000008.11
rs1394511	chr8	88365273	89377502	A	G	0.784	0.798	1	-0.0586996	0.0106	2.688e-08	53386	77258	58749.1	NC_000008.11
rs17393287	chr8	110626865	111639094	A	G	0.879	0.887	0.993	-0.0733021	0.0134	4.869e-08	53386	77258	58749.1	NC_000008.11
rs28460883	chr8	142217010	143298371	G	A	0.497	0.483	0.977	0.0531995	0.0087	8.94e-10	53386	77258	58749.1	NC_000008.11
rs28472969	chr8	142270845	143352206	T	C	0.545	0.531	0.964	0.0594003	0.0088	1.374e-11	53386	77258	58749.1	NC_000008.11
rs28640269	chr8	142216944	143298305	G	A	0.497	0.483	0.976	0.0533038	0.0087	8.537e-10	53386	77258	58749.1	NC_000008.11
rs28694701	chr8	142253420	143334781	C	T	0.618	0.604	0.977	0.0611986	0.0089	7.037e-12	53386	77258	58749.1	NC_000008.11
rs28787399	chr8	88343309	89355538	G	A	0.783	0.797	1	-0.0598986	0.0106	1.451e-08	53386	77258	58749.1	NC_000008.11
rs34051963	chr8	88367401	89379630	T	A	0.784	0.798	1	-0.0584981	0.0106	2.922e-08	53386	77258	58749.1	NC_000008.11
rs34066697	chr8	142271418	143352779	T	C	0.629	0.616	0.952	0.0537019	0.0091	3.522e-09	53386	77258	58749.1	NC_000008.11
rs34137090	chr8	110471553	111483782	G	T	0.786	0.795	0.997	-0.0630996	0.0106	2.436e-09	53386	77258	58749.1	NC_000008.11
rs34183176	chr8	110477073	111489302	A	G	0.785	0.794	0.997	-0.0630996	0.0106	2.285e-09	53386	77258	58749.1	NC_000008.11
rs34246550	chr8	88573170	89585399	C	T	0.808	0.82	1	-0.0620988	0.011	1.929e-08	53386	77258	58749.1	NC_000008.11
rs34259915	chr8	142259205	143340566	A	C	0.58	0.563	0.985	0.0663962	0.0088	3.498e-14	53386	77258	58749.1	NC_000008.11
rs34272390	chr8	88571802	89584031	A	G	0.834	0.845	0.999	-0.0660971	0.0117	1.712e-08	53386	77258	58749.1	NC_000008.11
rs34285191	chr8	110653691	111665920	G	A	0.867	0.875	0.975	-0.0717968	0.013	3.227e-08	53386	77258	58749.1	NC_000008.11
rs34406760	chr8	110622841	111635070	C	G	0.879	0.887	0.994	-0.0733021	0.0134	4.836e-08	53386	77258	58749.1	NC_000008.11
rs34587669	chr8	88588981	89601210	G	A	0.808	0.82	0.999	-0.0625991	0.0111	1.517e-08	53386	77258	58749.1	NC_000008.11
rs34643171	chr8	142236024	143317385	A	G	0.576	0.56	0.998	0.0657035	0.0087	3.748e-14	53386	77258	58749.1	NC_000008.11
rs34667744	chr8	142273602	143354963	T	C	0.566	0.554	0.96	0.0555009	0.0088	3.594e-10	53386	77258	58749.1	NC_000008.11
rs34691721	chr8	143795665	144877835	G	A	0.45	0.436	0.94	0.0515008	0.009	9.413e-09	53386	77258	58749.1	NC_000008.11
rs34713421	chr8	110621694	111633923	A	G	0.88	0.887	0.995	-0.0736035	0.0134	4.219e-08	53386	77258	58749.1	NC_000008.11
rs34805957	chr8	88569366	89581595	T	C	0.834	0.845	0.998	-0.0652961	0.0117	2.647e-08	53386	77258	58749.1	NC_000008.11
rs34853464	chr8	142281916	143363277	T	C	0.552	0.54	0.988	0.0533038	0.0087	8.451e-10	53386	77258	58749.1	NC_000008.11
rs34870209	chr8	142247278	143328639	C	T	0.579	0.562	0.998	0.0660031	0.0087	3.264e-14	53386	77258	58749.1	NC_000008.11
rs34921000	chr8	110614839	111627068	C	T	0.829	0.837	0.998	-0.0706049	0.0116	1.013e-09	53386	77258	58749.1	NC_000008.11
rs34976712	chr8	88574781	89587010	A	G	0.808	0.82	1	-0.0620988	0.0111	1.91e-08	53386	77258	58749.1	NC_000008.11
rs11777164	chr8	142215951	143297312	C	T	0.61	0.625	0.97	-0.0655951	0.009	2.514e-13	53386	77258	58749.1	NC_000008.11
rs11778302	chr8	143849489	144931661	G	T	0.441	0.427	0.99	0.0515008	0.0087	3.715e-09	53386	77258	58749.1	NC_000008.11
rs11779128	chr8	143847639	144929811	C	T	0.444	0.43	0.996	0.0513013	0.0087	3.533e-09	53386	77258	58749.1	NC_000008.11
rs11781090	chr8	143789463	144871633	C	T	0.476	0.463	0.903	0.0503033	0.0091	3.471e-08	53386	77258	58749.1	NC_000008.11
rs11782759	chr8	143826551	144908721	C	G	0.443	0.43	0.981	0.0507026	0.0088	7.652e-09	53386	77258	58749.1	NC_000008.11
rs11786405	chr8	142221528	143302889	T	C	0.587	0.601	0.985	-0.0598986	0.0088	1.015e-11	53386	77258	58749.1	NC_000008.11
rs11787519	chr8	142225591	143306952	G	A	0.586	0.6	0.98	-0.0613968	0.0088	3.336e-12	53386	77258	58749.1	NC_000008.11
rs11986810	chr8	88292772	89305001	A	T	0.743	0.758	1	-0.0568984	0.0099	1.027e-08	53386	77258	58749.1	NC_000008.11
rs11988550	chr8	142308160	143389521	A	G	0.553	0.541	1	0.0487044	0.0086	1.6e-08	53386	77258	58749.1	NC_000008.11
rs11988625	chr8	142224137	143305498	G	A	0.588	0.601	0.978	-0.0605996	0.0088	6.953e-12	53386	77258	58749.1	NC_000008.11
rs11991896	chr8	142241203	143322564	A	C	0.576	0.559	1	0.0659001	0.0087	3.086e-14	53386	77258	58749.1	NC_000008.11
rs11993154	chr8	143794599	144876769	A	C	0.446	0.432	0.941	0.0509973	0.009	1.291e-08	53386	77258	58749.1	NC_000008.11
rs11996660	chr8	142251283	143332644	A	G	0.576	0.559	0.991	0.067696	0.0087	8.535e-15	53386	77258	58749.1	NC_000008.11
rs12234969	chr8	142245289	143326650	A	T	0.579	0.562	1	0.0654974	0.0087	4.504e-14	53386	77258	58749.1	NC_000008.11
rs12544947	chr8	142264116	143345477	A	T	0.674	0.662	0.992	0.052896	0.0092	8.121e-09	53386	77258	58749.1	NC_000008.11
rs12545056	chr8	142243360	143324721	C	A	0.576	0.559	0.999	0.0659001	0.0087	3.184e-14	53386	77258	58749.1	NC_000008.11
rs12545057	chr8	142243361	143324722	C	T	0.576	0.559	0.999	0.0657971	0.0087	3.295e-14	53386	77258	58749.1	NC_000008.11
rs12547214	chr8	142264524	143345885	G	A	0.675	0.662	0.993	0.0530003	0.0092	7.131e-09	53386	77258	58749.1	NC_000008.11
rs12548983	chr8	142254998	143336359	T	C	0.618	0.603	0.975	0.061302	0.0089	6.731e-12	53386	77258	58749.1	NC_000008.11
rs12675715	chr8	142270206	143351567	T	G	0.545	0.531	0.965	0.0592024	0.0088	1.628e-11	53386	77258	58749.1	NC_000008.11
rs12675948	chr8	110585867	111598096	G	T	0.832	0.84	1	-0.0710987	0.0116	9.567e-10	53386	77258	58749.1	NC_000008.11
rs12676511	chr8	142232025	143313386	A	G	0.576	0.559	0.998	0.0661996	0.0087	2.481e-14	53386	77258	58749.1	NC_000008.11
rs12678581	chr8	142311544	143392905	A	G	0.562	0.551	1	0.0483996	0.0086	2.133e-08	53386	77258	58749.1	NC_000008.11
rs13250438	chr8	110559321	111571550	T	C	0.831	0.84	0.997	-0.0717001	0.0116	6.931e-10	53386	77258	58749.1	NC_000008.11
rs13250766	chr8	142257878	143339239	T	C	0.62	0.605	0.976	0.061302	0.0089	6.75e-12	53386	77258	58749.1	NC_000008.11
rs13250780	chr8	110596205	111608434	C	G	0.832	0.84	1	-0.071002	0.0116	1.013e-09	53386	77258	58749.1	NC_000008.11
rs13251639	chr8	110626460	111638689	G	C	0.88	0.887	0.993	-0.0736035	0.0134	4.385e-08	53386	77258	58749.1	NC_000008.11
rs13252406	chr8	143830133	144912303	T	C	0.442	0.429	0.984	0.0509973	0.0088	6.215e-09	53386	77258	58749.1	NC_000008.11
rs13255588	chr8	142303366	143384727	C	G	0.408	0.393	0.992	0.0648978	0.0088	1.604e-13	53386	77258	58749.1	NC_000008.11
rs13256013	chr8	88451203	89463432	T	A	0.785	0.797	0.999	-0.0579999	0.0106	4.305e-08	53386	77258	58749.1	NC_000008.11
rs13256788	chr8	142246665	143328026	T	A	0.579	0.562	0.999	0.0657971	0.0087	3.542e-14	53386	77258	58749.1	NC_000008.11
rs13256903	chr8	88583930	89596159	G	T	0.808	0.82	1	-0.0620031	0.0111	2.022e-08	53386	77258	58749.1	NC_000008.11
rs13261175	chr8	88360282	89372511	T	G	0.785	0.799	1	-0.0582967	0.0106	3.602e-08	53386	77258	58749.1	NC_000008.11
rs13262595	chr8	142235609	143316970	A	G	0.456	0.438	0.992	0.0746992	0.0087	7.062e-18	53386	77258	58749.1	NC_000008.11
rs13262875	chr8	88354878	89367107	T	C	0.784	0.798	1	-0.0589011	0.0106	2.489e-08	53386	77258	58749.1	NC_000008.11
rs13265056	chr8	88590310	89602539	G	A	0.835	0.845	0.994	-0.0663001	0.0118	1.784e-08	53386	77258	58749.1	NC_000008.11
rs13266463	chr8	142322332	143403693	G	A	0.409	0.396	1	0.0603987	0.0088	4.975e-12	53386	77258	58749.1	NC_000008.11
rs13267290	chr8	110466092	111478321	A	C	0.785	0.795	0.996	-0.0630037	0.0106	2.537e-09	53386	77258	58749.1	NC_000008.11
rs13267565	chr8	88583953	89596182	T	G	0.803	0.815	1	-0.060196	0.011	3.94e-08	53386	77258	58749.1	NC_000008.11
rs13267784	chr8	142313554	143394915	C	T	0.415	0.4	0.998	0.0619978	0.0087	1.364e-12	53386	77258	58749.1	NC_000008.11
rs13268211	chr8	88590271	89602500	A	G	0.83	0.84	0.995	-0.0638028	0.0116	3.996e-08	53386	77258	58749.1	NC_000008.11
rs13268482	chr8	88584255	89596484	T	C	0.808	0.82	1	-0.062301	0.0111	1.719e-08	53386	77258	58749.1	NC_000008.11
rs13270567	chr8	110511695	111523924	A	G	0.788	0.797	0.998	-0.0617052	0.0106	6.465e-09	53386	77258	58749.1	NC_000008.11
rs13275791	chr8	88590269	89602498	T	C	0.83	0.841	0.995	-0.0635044	0.0116	4.839e-08	53386	77258	58749.1	NC_000008.11
rs13276609	chr8	110595405	111607634	C	A	0.832	0.84	1	-0.071002	0.0116	1.033e-09	53386	77258	58749.1	NC_000008.11
rs13279172	chr8	110533671	111545900	G	A	0.788	0.796	0.995	-0.0586042	0.0106	3.547e-08	53386	77258	58749.1	NC_000008.11
rs13279451	chr8	88433345	89445574	C	T	0.784	0.797	1	-0.0577986	0.0106	4.447e-08	53386	77258	58749.1	NC_000008.11
rs13280766	chr8	110564460	111576689	C	A	0.831	0.84	0.998	-0.071496	0.0116	7.587e-10	53386	77258	58749.1	NC_000008.11
rs13281016	chr8	142225021	143306382	G	A	0.504	0.489	0.98	0.0563992	0.0087	7.848e-11	53386	77258	58749.1	NC_000008.11
rs13282237	chr8	142244830	143326191	A	G	0.566	0.551	0.981	0.0624019	0.0087	9.454e-13	53386	77258	58749.1	NC_000008.11
rs13438979	chr8	142236060	143317421	A	G	0.576	0.559	0.999	0.0659001	0.0087	3.222e-14	53386	77258	58749.1	NC_000008.11
rs16880831	chr8	110549276	111561505	T	G	0.787	0.795	0.991	-0.0591027	0.0106	2.596e-08	53386	77258	58749.1	NC_000008.11
rs16880919	chr8	110607825	111620054	A	T	0.829	0.837	0.999	-0.071002	0.0115	7.668e-10	53386	77258	58749.1	NC_000008.11
rs16880943	chr8	110641484	111653713	A	C	0.866	0.874	0.979	-0.0707015	0.013	4.809e-08	53386	77258	58749.1	NC_000008.11
rs16881002	chr8	110662401	111674630	T	C	0.866	0.874	0.972	-0.0717968	0.013	3.256e-08	53386	77258	58749.1	NC_000008.11
rs16881203	chr8	88331229	89343458	G	T	0.778	0.792	1	-0.0589966	0.0105	1.872e-08	53386	77258	58749.1	NC_000008.11
rs16884208	chr8	88538814	89551043	C	T	0.815	0.826	1	-0.0611948	0.0112	4.64e-08	53386	77258	58749.1	NC_000008.11
rs16884476	chr8	88572257	89584486	A	T	0.808	0.82	1	-0.0615988	0.0111	2.495e-08	53386	77258	58749.1	NC_000008.11
rs16892543	chr8	88327933	89340162	G	C	0.78	0.793	0.997	-0.0577986	0.0105	3.901e-08	53386	77258	58749.1	NC_000008.11
rs1504801	chr8	88371498	89383727	G	A	0.785	0.798	1	-0.0577986	0.0106	4.364e-08	53386	77258	58749.1	NC_000008.11
rs1910730	chr8	88369143	89381372	A	G	0.784	0.798	1	-0.0584027	0.0106	3.09e-08	53386	77258	58749.1	NC_000008.11
rs1915017	chr8	88257263	89269492	A	T	0.267	0.251	0.999	0.0567016	0.0098	7.891e-09	53386	77258	58749.1	NC_000008.11
rs1915018	chr8	88271414	89283643	T	C	0.266	0.25	1	0.0567961	0.0098	7.514e-09	53386	77258	58749.1	NC_000008.11
rs1915019	chr8	88271460	89283689	A	G	0.265	0.25	1	0.0570984	0.0098	6.574e-09	53386	77258	58749.1	NC_000008.11
rs2088034	chr8	110590894	111603123	A	G	0.832	0.84	1	-0.071002	0.0116	9.923e-10	53386	77258	58749.1	NC_000008.11
rs3844198	chr8	88310775	89323004	A	C	0.266	0.25	0.999	0.0553969	0.0098	1.806e-08	53386	77258	58749.1	NC_000008.11
rs3935370	chr8	142254469	143335830	G	A	0.628	0.615	0.963	0.0590045	0.009	6.414e-11	53386	77258	58749.1	NC_000008.11
rs3935704	chr8	142219453	143300814	G	A	0.587	0.601	0.982	-0.0601004	0.0088	9.548e-12	53386	77258	58749.1	NC_000008.11
rs3935729	chr8	142218635	143299996	G	T	0.582	0.596	0.979	-0.0601004	0.0088	9.347e-12	53386	77258	58749.1	NC_000008.11
rs4043663	chr8	88263003	89275232	G	A	0.266	0.251	1	0.0563992	0.0098	9.224e-09	53386	77258	58749.1	NC_000008.11
rs4072917	chr8	142218918	143300279	G	A	0.55	0.536	0.972	0.0528012	0.0087	1.551e-09	53386	77258	58749.1	NC_000008.11
rs4129585	chr8	142231572	143312933	A	C	0.456	0.438	0.993	0.0749961	0.0087	5.109e-18	53386	77258	58749.1	NC_000008.11
rs4246109	chr8	88330059	89342288	C	A	0.222	0.208	0.999	0.0587971	0.0105	2.031e-08	53386	77258	58749.1	NC_000008.11
rs4246111	chr8	88330287	89342516	T	C	0.222	0.208	0.999	0.0587028	0.0105	2.125e-08	53386	77258	58749.1	NC_000008.11
rs4269661	chr8	142266516	143347877	C	T	0.575	0.561	0.99	0.0619978	0.0087	1.222e-12	53386	77258	58749.1	NC_000008.11
rs4284148	chr8	142241109	143322470	T	C	0.575	0.558	0.998	0.0663962	0.0087	2.148e-14	53386	77258	58749.1	NC_000008.11
rs10086619	chr8	110568341	111580570	A	G	0.831	0.839	0.999	-0.0722052	0.0116	4.968e-10	53386	77258	58749.1	NC_000008.11
rs10092090	chr8	142239428	143320789	G	A	0.576	0.559	0.999	0.0660031	0.0087	2.814e-14	53386	77258	58749.1	NC_000008.11
rs10092551	chr8	143793775	144875945	G	A	0.459	0.446	0.93	0.0526019	0.009	5.232e-09	53386	77258	58749.1	NC_000008.11
rs10095785	chr8	142260493	143341854	T	C	0.537	0.521	0.952	0.0638007	0.0088	4.972e-13	53386	77258	58749.1	NC_000008.11
rs10096710	chr8	110498570	111510799	C	T	0.786	0.795	0.999	-0.0631954	0.0106	2.147e-09	53386	77258	58749.1	NC_000008.11
rs10098073	chr8	142228143	143309504	C	A	0.509	0.525	0.987	-0.0680968	0.0087	3.448e-15	53386	77258	58749.1	NC_000008.11
rs10100321	chr8	142232126	143313487	A	T	0.576	0.559	0.998	0.0663026	0.0087	2.227e-14	53386	77258	58749.1	NC_000008.11
rs10102944	chr8	142302953	143384314	A	G	0.552	0.54	1	0.0517002	0.0086	2.066e-09	53386	77258	58749.1	NC_000008.11
rs10110368	chr8	142239429	143320790	T	C	0.576	0.559	0.999	0.0660031	0.0087	2.764e-14	53386	77258	58749.1	NC_000008.11
rs10113806	chr8	110504288	111516517	T	C	0.788	0.797	0.998	-0.0620031	0.0106	5.509e-09	53386	77258	58749.1	NC_000008.11
rs10464987	chr8	142238915	143320276	T	C	0.576	0.559	1	0.0660031	0.0087	2.746e-14	53386	77258	58749.1	NC_000008.11
rs10504845	chr8	88332958	89345187	T	A	0.779	0.793	1	-0.0577986	0.0105	3.513e-08	53386	77258	58749.1	NC_000008.11
rs10504857	chr8	88570396	89582625	A	G	0.808	0.82	1	-0.0613011	0.0111	2.959e-08	53386	77258	58749.1	NC_000008.11
rs10875482	chr8	142249024	143330385	T	C	0.62	0.605	0.983	0.0605964	0.0089	9.963e-12	53386	77258	58749.1	NC_000008.11
rs10955542	chr8	88261449	89273678	A	C	0.266	0.251	1	0.0563992	0.0098	9.222e-09	53386	77258	58749.1	NC_000008.11
rs10955556	chr8	88294254	89306483	A	G	0.266	0.25	1	0.0553022	0.0098	1.865e-08	53386	77258	58749.1	NC_000008.11
rs11136325	chr8	143788531	144870701	G	A	0.436	0.421	0.927	0.0537967	0.0091	3.046e-09	53386	77258	58749.1	NC_000008.11
rs11167134	chr8	142220168	143301529	G	A	0.587	0.601	0.983	-0.0598031	0.0088	1.13e-11	53386	77258	58749.1	NC_000008.11
rs11167135	chr8	142224147	143305508	C	T	0.588	0.601	0.978	-0.0605996	0.0088	7.204e-12	53386	77258	58749.1	NC_000008.11
rs11167136	chr8	142229454	143310815	G	A	0.58	0.563	0.997	0.0657971	0.0087	3.754e-14	53386	77258	58749.1	NC_000008.11
rs11167137	chr8	142312847	143394208	A	G	0.561	0.551	1	0.0483043	0.0086	2.257e-08	53386	77258	58749.1	NC_000008.11
rs11167138	chr8	142312922	143394283	T	C	0.553	0.541	1	0.0487997	0.0086	1.529e-08	53386	77258	58749.1	NC_000008.11
rs59554395	chr8	142235042	143316403	C	T	0.577	0.56	0.998	0.0660031	0.0087	2.967e-14	53386	77258	58749.1	NC_000008.11
rs60622165	chr8	88587226	89599455	A	G	0.808	0.82	1	-0.0623968	0.0111	1.648e-08	53386	77258	58749.1	NC_000008.11
rs4325022	chr8	142233886	143315247	A	G	0.577	0.56	0.998	0.0661996	0.0087	2.397e-14	53386	77258	58749.1	NC_000008.11
rs4350094	chr8	142297508	143378869	C	T	0.555	0.544	0.998	0.0507977	0.0086	4.068e-09	53386	77258	58749.1	NC_000008.11
rs4366191	chr8	142252751	143334112	A	G	0.618	0.604	0.978	0.0611045	0.0089	7.093e-12	53386	77258	58749.1	NC_000008.11
rs4369037	chr8	88385202	89397431	T	C	0.216	0.202	1	0.0577027	0.0106	4.417e-08	53386	77258	58749.1	NC_000008.11
rs4395935	chr8	88336191	89348420	A	G	0.783	0.797	1	-0.0598031	0.0106	1.514e-08	53386	77258	58749.1	NC_000008.11
rs4458978	chr8	142231404	143312765	G	A	0.578	0.561	0.998	0.0663026	0.0087	2.343e-14	53386	77258	58749.1	NC_000008.11
rs4463475	chr8	88312619	89324848	G	A	0.333	0.317	0.997	0.0503984	0.0092	4.404e-08	53386	77258	58749.1	NC_000008.11
rs4599784	chr8	110538473	111550702	T	C	0.787	0.795	0.994	-0.0591027	0.0106	2.556e-08	53386	77258	58749.1	NC_000008.11
rs4601464	chr8	142266561	143347922	C	T	0.575	0.561	0.99	0.0619978	0.0087	1.181e-12	53386	77258	58749.1	NC_000008.11
rs4633164	chr8	142252830	143334191	C	T	0.619	0.604	0.978	0.0611986	0.0089	6.623e-12	53386	77258	58749.1	NC_000008.11
rs4642619	chr8	110475239	111487468	T	A	0.785	0.795	0.997	-0.0630996	0.0106	2.407e-09	53386	77258	58749.1	NC_000008.11
rs4735158	chr8	110535560	111547789	A	G	0.787	0.796	0.994	-0.0593997	0.0106	2.149e-08	53386	77258	58749.1	NC_000008.11
rs4735160	chr8	110650036	111662265	C	T	0.867	0.875	0.976	-0.0717001	0.013	3.271e-08	53386	77258	58749.1	NC_000008.11
rs4875053	chr8	143790241	144872411	C	G	0.536	0.549	0.92	-0.0521041	0.009	8.44e-09	53386	77258	58749.1	NC_000008.11
rs4976953	chr8	142233080	143314441	G	T	0.576	0.559	0.998	0.0660031	0.0087	2.962e-14	53386	77258	58749.1	NC_000008.11
rs4976972	chr8	142226371	143307732	C	A	0.501	0.486	0.976	0.0569	0.0087	5.754e-11	53386	77258	58749.1	NC_000008.11
rs4976976	chr8	142230292	143311653	G	A	0.613	0.598	0.99	0.0600974	0.0088	1.01e-11	53386	77258	58749.1	NC_000008.11
rs4976977	chr8	142232793	143314154	T	A	0.577	0.56	0.998	0.0660967	0.0087	2.708e-14	53386	77258	58749.1	NC_000008.11
rs4976978	chr8	142232905	143314266	A	G	0.576	0.559	0.998	0.0660031	0.0087	2.882e-14	53386	77258	58749.1	NC_000008.11
rs4976979	chr8	142233159	143314520	G	C	0.577	0.56	0.998	0.0661996	0.0087	2.494e-14	53386	77258	58749.1	NC_000008.11
rs4976980	chr8	142233543	143314904	C	T	0.576	0.559	0.997	0.0660031	0.0087	3.019e-14	53386	77258	58749.1	NC_000008.11
rs4976981	chr8	142234411	143315772	A	G	0.573	0.555	0.994	0.0684994	0.0087	3.449e-15	53386	77258	58749.1	NC_000008.11
rs4976982	chr8	142235164	143316525	G	A	0.577	0.56	0.998	0.0660031	0.0087	2.922e-14	53386	77258	58749.1	NC_000008.11
rs4976983	chr8	142245460	143326821	A	G	0.578	0.561	0.999	0.0657971	0.0087	3.698e-14	53386	77258	58749.1	NC_000008.11
rs4976984	chr8	142245767	143327128	A	G	0.578	0.561	0.999	0.0659001	0.0087	3.258e-14	53386	77258	58749.1	NC_000008.11
rs4976985	chr8	142245910	143327271	G	A	0.579	0.562	1	0.0654038	0.0087	5.128e-14	53386	77258	58749.1	NC_000008.11
rs4976990	chr8	142279906	143361267	A	G	0.377	0.362	0.954	0.0657971	0.0091	4.86e-13	53386	77258	58749.1	NC_000008.11
rs4976992	chr8	142288007	143369368	C	T	0.398	0.382	0.983	0.0673969	0.0089	3.119e-14	53386	77258	58749.1	NC_000008.11
rs4976993	chr8	142288019	143369380	C	A	0.545	0.533	0.992	0.052004	0.0087	1.872e-09	53386	77258	58749.1	NC_000008.11
rs35175011	chr8	88340182	89352411	G	A	0.783	0.797	1	-0.0603978	0.0106	1.077e-08	53386	77258	58749.1	NC_000008.11
rs35209645	chr8	88592321	89604550	A	G	0.834	0.845	0.997	-0.0660009	0.0117	1.797e-08	53386	77258	58749.1	NC_000008.11
rs35355486	chr8	110498814	111511043	G	C	0.786	0.795	0.999	-0.0633978	0.0106	1.908e-09	53386	77258	58749.1	NC_000008.11
rs35380858	chr8	88574154	89586383	G	A	0.808	0.82	1	-0.0617052	0.0111	2.333e-08	53386	77258	58749.1	NC_000008.11
rs35414995	chr8	142224100	143305461	C	T	0.496	0.482	0.981	0.0555009	0.0087	1.571e-10	53386	77258	58749.1	NC_000008.11
rs35639161	chr8	110505406	111517635	T	G	0.788	0.797	0.998	-0.0620031	0.0106	5.44e-09	53386	77258	58749.1	NC_000008.11
rs35672725	chr8	88569609	89581838	C	T	0.808	0.82	0.999	-0.0615031	0.0111	2.74e-08	53386	77258	58749.1	NC_000008.11
rs35675744	chr8	142217414	143298775	G	A	0.587	0.601	0.978	-0.0598986	0.0088	1.234e-11	53386	77258	58749.1	NC_000008.11
rs35692703	chr8	110627390	111639619	A	C	0.879	0.887	0.993	-0.073399	0.0134	4.72e-08	53386	77258	58749.1	NC_000008.11
rs35715471	chr8	88570055	89582284	A	C	0.808	0.82	0.999	-0.0615988	0.0111	2.496e-08	53386	77258	58749.1	NC_000008.11
rs35871366	chr8	88573598	89585827	T	C	0.803	0.815	1	-0.060196	0.011	3.915e-08	53386	77258	58749.1	NC_000008.11
rs35951447	chr8	142281909	143363270	T	C	0.546	0.533	0.987	0.0526019	0.0087	1.303e-09	53386	77258	58749.1	NC_000008.11
rs36013966	chr8	88290219	89302448	G	A	0.743	0.758	1	-0.0568032	0.0099	1.081e-08	53386	77258	58749.1	NC_000008.11
rs36025043	chr8	88589138	89601367	T	G	0.803	0.815	0.999	-0.0608015	0.011	2.973e-08	53386	77258	58749.1	NC_000008.11
rs36043959	chr8	110459785	111472014	G	A	0.785	0.794	0.991	-0.0630037	0.0106	2.785e-09	53386	77258	58749.1	NC_000008.11
rs36053186	chr8	88571013	89583242	G	A	0.808	0.82	1	-0.0618009	0.0111	2.336e-08	53386	77258	58749.1	NC_000008.11
rs36068923	chr8	110473532	111485761	A	G	0.785	0.795	0.997	-0.0626949	0.0106	3.035e-09	53386	77258	58749.1	NC_000008.11
rs55637681	chr8	142258527	143339888	G	C	0.78	0.768	0.972	0.0659001	0.0104	2.78e-10	53386	77258	58749.1	NC_000008.11
rs55930529	chr8	143823571	144905741	C	T	0.472	0.459	0.951	0.0517002	0.0089	5.621e-09	53386	77258	58749.1	NC_000008.11
rs56231945	chr8	88373291	89385520	C	T	0.784	0.798	1	-0.0582967	0.0105	3.272e-08	53386	77258	58749.1	NC_000008.11
rs56863857	chr8	142284913	143366274	T	C	0.552	0.539	0.991	0.052896	0.0087	1.05e-09	53386	77258	58749.1	NC_000008.11
rs56945692	chr8	88587036	89599265	T	C	0.808	0.82	1	-0.062301	0.0111	1.765e-08	53386	77258	58749.1	NC_000008.11
rs57236056	chr8	88576704	89588933	C	T	0.808	0.82	1	-0.0622052	0.0111	1.835e-08	53386	77258	58749.1	NC_000008.11
rs57311533	chr8	88570660	89582889	T	C	0.808	0.82	0.999	-0.062301	0.0111	1.797e-08	53386	77258	58749.1	NC_000008.11
rs58255283	chr8	88351378	89363607	G	A	0.785	0.798	1	-0.0591981	0.0106	2.089e-08	53386	77258	58749.1	NC_000008.11
rs58644813	chr8	88346898	89359127	T	G	0.785	0.798	1	-0.0591027	0.0106	2.292e-08	53386	77258	58749.1	NC_000008.11
rs2304389	chr9	98306298	101068580	G	A	0.836	0.845	1	-0.0640053	0.0117	4.784e-08	53386	77258	58749.1	NC_000009.12
rs2304390	chr9	98306367	101068649	G	A	0.836	0.845	1	-0.0640053	0.0117	4.907e-08	53386	77258	58749.1	NC_000009.12
rs2381411	chr9	36319931	36319928	T	C	0.586	0.598	0.977	-0.050399	0.0088	1.25e-08	53386	77258	58749.1	NC_000009.12
rs3780444	chr9	98309453	101071735	G	A	0.838	0.847	0.999	-0.0654029	0.0118	2.945e-08	53386	77258	58749.1	NC_000009.12
rs3780445	chr9	98309324	101071606	T	C	0.838	0.847	1	-0.0654029	0.0118	2.89e-08	53386	77258	58749.1	NC_000009.12
rs3824451	chr9	98309240	101071522	T	C	0.838	0.847	1	-0.0655951	0.0118	2.539e-08	53386	77258	58749.1	NC_000009.12
rs4743198	chr9	98305584	101067866	G	A	0.836	0.845	0.999	-0.0649013	0.0117	3.365e-08	53386	77258	58749.1	NC_000009.12
rs10985808	chr9	98307480	101069762	C	T	0.836	0.845	1	-0.0649013	0.0118	3.324e-08	53386	77258	58749.1	NC_000009.12
rs10985811	chr9	98308205	101070487	T	C	0.832	0.842	1	-0.0641972	0.0117	3.607e-08	53386	77258	58749.1	NC_000009.12
rs10985817	chr9	98308808	101071090	T	C	0.835	0.844	1	-0.0646985	0.0117	3.357e-08	53386	77258	58749.1	NC_000009.12
rs10985819	chr9	98308910	101071192	C	T	0.835	0.844	1	-0.0646025	0.0117	3.595e-08	53386	77258	58749.1	NC_000009.12
rs10985826	chr9	98310669	101072951	A	T	0.838	0.847	0.994	-0.0652961	0.0118	3.381e-08	53386	77258	58749.1	NC_000009.12
rs1940171	chr11	124763744	124633640	A	G	0.819	0.807	0.983	0.074003	0.0111	2.999e-11	53386	77258	58749.1	NC_000011.10
rs3802901	chr11	124765248	124635144	T	C	0.822	0.809	0.991	0.0745971	0.0112	2.418e-11	53386	77258	58749.1	NC_000011.10
rs3802902	chr11	124765139	124635035	T	C	0.635	0.621	0.982	0.0597018	0.009	3.086e-11	53386	77258	58749.1	NC_000011.10
rs12278912	chr11	124742263	124612159	G	A	0.753	0.742	0.995	0.0595982	0.0099	1.782e-09	53386	77258	58749.1	NC_000011.10
rs12283429	chr11	124770375	124640271	T	C	0.823	0.811	0.98	0.0736036	0.0113	6.288e-11	53386	77258	58749.1	NC_000011.10
rs12287365	chr11	124742814	124612710	T	A	0.752	0.741	0.994	0.0584953	0.0099	3.526e-09	53386	77258	58749.1	NC_000011.10
rs12293621	chr11	124742932	124612828	A	C	0.752	0.741	0.994	0.0584953	0.0099	3.527e-09	53386	77258	58749.1	NC_000011.10
rs12293624	chr11	124742937	124612833	A	G	0.752	0.741	0.993	0.0584953	0.0099	3.528e-09	53386	77258	58749.1	NC_000011.10
rs12293670	chr11	124743036	124612932	A	G	0.678	0.66	0.992	0.0704957	0.0092	1.557e-14	53386	77258	58749.1	NC_000011.10
rs57321508	chr11	124758081	124627977	C	G	0.859	0.85	0.973	0.0737986	0.0123	2.151e-09	53386	77258	58749.1	NC_000011.10
rs11219765	chr11	124732351	124602247	T	C	0.611	0.598	0.967	0.0539956	0.0089	1.564e-09	53386	77258	58749.1	NC_000011.10
rs11219769	chr11	124750251	124620147	G	T	0.753	0.739	1	0.0627964	0.0099	2.056e-10	53386	77258	58749.1	NC_000011.10
rs11219774	chr11	124766477	124636373	A	C	0.856	0.845	0.986	0.0715017	0.0122	4.129e-09	53386	77258	58749.1	NC_000011.10
rs11601322	chr11	124782170	124652066	A	G	0.822	0.81	0.958	0.074003	0.0114	7.322e-11	53386	77258	58749.1	NC_000011.10
rs11604175	chr11	124749511	124619407	C	T	0.753	0.739	1	0.0635005	0.0099	1.38e-10	53386	77258	58749.1	NC_000011.10
rs10466604	chr11	124784030	124653926	G	C	0.819	0.807	0.942	0.0700017	0.0114	7.135e-10	53386	77258	58749.1	NC_000011.10
rs55661361	chr11	124744061	124613957	G	A	0.678	0.661	0.99	0.0704025	0.0092	1.812e-14	53386	77258	58749.1	NC_000011.10
rs12541	chr11	124753596	124623492	T	C	0.786	0.771	0.998	0.0703	0.0104	1.242e-11	53386	77258	58749.1	NC_000011.10
rs585454	chr11	124732178	124602074	C	T	0.436	0.448	0.966	-0.0519988	0.0088	3.556e-09	53386	77258	58749.1	NC_000011.10
rs1076095	chr11	124757583	124627479	A	G	0.862	0.854	0.977	0.0753023	0.0125	1.434e-09	53386	77258	58749.1	NC_000011.10
rs328737	chr12	71826972	72220752	C	T	0.821	0.83	0.983	-0.062301	0.0114	4.786e-08	53386	77258	58749.1	NC_000012.12
rs520088	chr12	123037603	123522150	C	G	0.229	0.216	1	0.0663026	0.0103	1.487e-10	53386	77258	58749.1	NC_000012.12
rs585522	chr12	123066266	123550813	A	G	0.236	0.224	1	0.0625991	0.0102	9.439e-10	53386	77258	58749.1	NC_000012.12
rs1047158	chr12	123159509	123644056	C	A	0.234	0.221	1	0.0657971	0.0103	1.455e-10	53386	77258	58749.1	NC_000012.12
rs1051431	chr12	123161256	123645803	G	A	0.234	0.221	1	0.0657035	0.0103	1.555e-10	53386	77258	58749.1	NC_000012.12
rs1051434	chr12	123156653	123641200	C	T	0.312	0.297	0.995	0.061302	0.0094	6.317e-11	53386	77258	58749.1	NC_000012.12
rs1106240	chr12	123142435	123626982	C	T	0.217	0.206	1	0.0619978	0.0105	3.601e-09	53386	77258	58749.1	NC_000012.12
rs1106241	chr12	123142469	123627016	T	C	0.233	0.22	1	0.0657035	0.0103	1.63e-10	53386	77258	58749.1	NC_000012.12
rs1109559	chr12	123273314	123757861	G	A	0.33	0.317	0.996	0.0509022	0.0092	3.238e-08	53386	77258	58749.1	NC_000012.12
rs1187415	chr12	124006982	124491529	G	C	0.355	0.343	0.991	0.0507026	0.0091	2.267e-08	53386	77258	58749.1	NC_000012.12
rs1260294	chr12	123075742	123560289	T	C	0.786	0.797	0.998	-0.0610991	0.0106	8.257e-09	53386	77258	58749.1	NC_000012.12
rs1270594	chr12	123208418	123692965	A	T	0.215	0.204	1	0.061603	0.0106	5.265e-09	53386	77258	58749.1	NC_000012.12
rs1402274	chr12	123201677	123686224	T	C	0.231	0.218	1	0.0657971	0.0103	1.773e-10	53386	77258	58749.1	NC_000012.12
rs1402275	chr12	123266348	123750895	A	G	0.232	0.22	1	0.0633972	0.0103	7.207e-10	53386	77258	58749.1	NC_000012.12
rs1463877	chr12	122988707	123473254	T	C	0.228	0.216	0.997	0.0660031	0.0104	2e-10	53386	77258	58749.1	NC_000012.12
rs1533703	chr12	123257546	123742093	T	G	0.232	0.22	1	0.0636037	0.0103	6.583e-10	53386	77258	58749.1	NC_000012.12
rs1568427	chr12	123254131	123738678	A	G	0.272	0.256	0.999	0.0711013	0.0098	3.255e-13	53386	77258	58749.1	NC_000012.12
rs1568428	chr12	123254329	123738876	C	T	0.33	0.316	0.996	0.052099	0.0092	1.592e-08	53386	77258	58749.1	NC_000012.12
rs1569068	chr12	123147729	123632276	G	A	0.233	0.22	1	0.0654974	0.0103	1.882e-10	53386	77258	58749.1	NC_000012.12
rs1609520	chr12	123251390	123735937	G	A	0.272	0.256	0.998	0.0712969	0.0098	3.021e-13	53386	77258	58749.1	NC_000012.12
rs1611973	chr12	123138184	123622731	C	G	0.312	0.297	0.994	0.0608975	0.0094	8.528e-11	53386	77258	58749.1	NC_000012.12
rs1615350	chr12	123165788	123650335	C	T	0.273	0.256	1	0.0736036	0.0098	4.918e-14	53386	77258	58749.1	NC_000012.12
rs1615694	chr12	123183475	123668022	A	G	0.226	0.213	0.997	0.0672006	0.0104	1.121e-10	53386	77258	58749.1	NC_000012.12
rs1616131	chr12	123135291	123619838	G	A	0.233	0.22	1	0.0660031	0.0103	1.438e-10	53386	77258	58749.1	NC_000012.12
rs1616181	chr12	123135309	123619856	T	A	0.233	0.22	1	0.0660031	0.0103	1.437e-10	53386	77258	58749.1	NC_000012.12
rs1616484	chr12	123183405	123667952	A	G	0.311	0.296	0.995	0.0611986	0.0094	6.751e-11	53386	77258	58749.1	NC_000012.12
rs1617156	chr12	123105618	123590165	T	C	0.229	0.217	0.996	0.0663026	0.0104	1.566e-10	53386	77258	58749.1	NC_000012.12
rs1617434	chr12	123164939	123649486	A	G	0.219	0.207	1	0.0622045	0.0105	3.145e-09	53386	77258	58749.1	NC_000012.12
rs1618679	chr12	123166167	123650714	A	G	0.234	0.221	1	0.0657971	0.0103	1.471e-10	53386	77258	58749.1	NC_000012.12
rs1619283	chr12	123232815	123717362	A	G	0.311	0.297	0.995	0.0587028	0.0094	3.787e-10	53386	77258	58749.1	NC_000012.12
rs1621194	chr12	123166471	123651018	T	C	0.234	0.221	1	0.0657971	0.0103	1.45e-10	53386	77258	58749.1	NC_000012.12
rs1626899	chr12	123223516	123708063	A	G	0.231	0.218	0.999	0.0645979	0.0103	3.87e-10	53386	77258	58749.1	NC_000012.12
rs1627724	chr12	123154033	123638580	T	A	0.234	0.221	1	0.0659001	0.0103	1.358e-10	53386	77258	58749.1	NC_000012.12
rs1630693	chr12	123220695	123705242	A	G	0.231	0.218	0.998	0.0645979	0.0103	3.91e-10	53386	77258	58749.1	NC_000012.12
rs1630820	chr12	123032370	123516917	C	G	0.236	0.224	1	0.0619038	0.0102	1.422e-09	53386	77258	58749.1	NC_000012.12
rs1630905	chr12	123220783	123705330	A	C	0.231	0.218	0.999	0.0648041	0.0103	3.488e-10	53386	77258	58749.1	NC_000012.12
rs1716156	chr12	123186763	123671310	T	C	0.226	0.213	0.997	0.0672006	0.0104	1.147e-10	53386	77258	58749.1	NC_000012.12
rs1716157	chr12	123185926	123670473	T	C	0.226	0.213	0.997	0.0672006	0.0104	1.145e-10	53386	77258	58749.1	NC_000012.12
rs1716158	chr12	123184961	123669508	A	G	0.226	0.213	0.997	0.0672006	0.0104	1.143e-10	53386	77258	58749.1	NC_000012.12
rs1716159	chr12	123184921	123669468	T	C	0.226	0.213	0.997	0.0672006	0.0104	1.133e-10	53386	77258	58749.1	NC_000012.12
rs1716160	chr12	123215678	123700225	C	T	0.231	0.218	0.999	0.0651977	0.0103	2.644e-10	53386	77258	58749.1	NC_000012.12
rs1716162	chr12	123157991	123642538	T	A	0.234	0.221	1	0.0657035	0.0103	1.556e-10	53386	77258	58749.1	NC_000012.12
rs1716164	chr12	123179113	123663660	G	A	0.231	0.218	1	0.0660031	0.0103	1.596e-10	53386	77258	58749.1	NC_000012.12
rs1716165	chr12	123164334	123648881	C	T	0.234	0.221	1	0.0659001	0.0103	1.389e-10	53386	77258	58749.1	NC_000012.12
rs1716167	chr12	123166615	123651162	A	G	0.234	0.221	1	0.0659001	0.0103	1.329e-10	53386	77258	58749.1	NC_000012.12
rs1716168	chr12	123167419	123651966	G	C	0.234	0.221	1	0.0657971	0.0103	1.451e-10	53386	77258	58749.1	NC_000012.12
rs1716169	chr12	123232383	123716930	A	T	0.215	0.205	1	0.0600974	0.0106	1.246e-08	53386	77258	58749.1	NC_000012.12
rs1716170	chr12	123231966	123716513	C	T	0.231	0.219	1	0.0639039	0.0103	5.704e-10	53386	77258	58749.1	NC_000012.12
rs1716171	chr12	123231829	123716376	C	T	0.231	0.219	1	0.0639039	0.0103	5.859e-10	53386	77258	58749.1	NC_000012.12
rs1716172	chr12	123228165	123712712	G	T	0.232	0.22	0.999	0.064701	0.0103	3.496e-10	53386	77258	58749.1	NC_000012.12
rs1716173	chr12	123176174	123660721	A	T	0.225	0.212	0.988	0.0673034	0.0105	1.492e-10	53386	77258	58749.1	NC_000012.12
rs1716174	chr12	123176170	123660717	T	C	0.208	0.197	0.987	0.0636975	0.0108	3.422e-09	53386	77258	58749.1	NC_000012.12
rs1716175	chr12	123173841	123658388	A	T	0.226	0.213	0.998	0.0672006	0.0104	1.107e-10	53386	77258	58749.1	NC_000012.12
rs1716176	chr12	123170920	123655467	T	G	0.231	0.218	1	0.0657971	0.0103	1.767e-10	53386	77258	58749.1	NC_000012.12
rs1716177	chr12	123170910	123655457	C	T	0.231	0.218	1	0.0657971	0.0103	1.762e-10	53386	77258	58749.1	NC_000012.12
rs1716178	chr12	123220051	123704598	G	A	0.31	0.296	0.994	0.0600033	0.0094	1.685e-10	53386	77258	58749.1	NC_000012.12
rs1716180	chr12	123197534	123682081	G	A	0.269	0.253	0.999	0.0737986	0.0098	5.447e-14	53386	77258	58749.1	NC_000012.12
rs1716182	chr12	123201580	123686127	A	C	0.231	0.218	1	0.0659001	0.0103	1.764e-10	53386	77258	58749.1	NC_000012.12
rs1716183	chr12	123150549	123635096	C	T	0.804	0.815	0.933	-0.0707015	0.0114	5.106e-10	53386	77258	58749.1	NC_000012.12
rs1716184	chr12	123152962	123637509	G	C	0.312	0.297	0.995	0.061697	0.0094	4.585e-11	53386	77258	58749.1	NC_000012.12
rs1716185	chr12	123153523	123638070	A	T	0.234	0.221	1	0.0659001	0.0103	1.372e-10	53386	77258	58749.1	NC_000012.12
rs1727286	chr12	123196016	123680563	T	C	0.311	0.296	0.995	0.0611045	0.0094	7.693e-11	53386	77258	58749.1	NC_000012.12
rs1727290	chr12	123207758	123692305	T	C	0.231	0.218	1	0.0657035	0.0103	1.938e-10	53386	77258	58749.1	NC_000012.12
rs1727293	chr12	123163485	123648032	C	T	0.312	0.297	0.996	0.061302	0.0094	6.306e-11	53386	77258	58749.1	NC_000012.12
rs1727294	chr12	123131967	123616514	A	G	0.235	0.222	1	0.0656005	0.0103	1.694e-10	53386	77258	58749.1	NC_000012.12
rs1727295	chr12	123132314	123616861	G	A	0.302	0.288	0.988	0.0597018	0.0095	3.25e-10	53386	77258	58749.1	NC_000012.12
rs1727296	chr12	123163178	123647725	G	C	0.234	0.221	1	0.0659001	0.0103	1.357e-10	53386	77258	58749.1	NC_000012.12
rs1727300	chr12	123179658	123664205	C	T	0.231	0.218	1	0.0660031	0.0103	1.566e-10	53386	77258	58749.1	NC_000012.12
rs1727302	chr12	123148383	123632930	G	A	0.271	0.255	1	0.0736036	0.0098	4.923e-14	53386	77258	58749.1	NC_000012.12
rs1727305	chr12	123148835	123633382	T	C	0.312	0.297	0.996	0.061001	0.0094	7.788e-11	53386	77258	58749.1	NC_000012.12
rs1727306	chr12	123181148	123665695	A	G	0.226	0.213	0.998	0.0672006	0.0104	1.131e-10	53386	77258	58749.1	NC_000012.12
rs1727307	chr12	123091195	123575742	A	G	0.308	0.294	0.995	0.058599	0.0094	4.517e-10	53386	77258	58749.1	NC_000012.12
rs1727309	chr12	123173711	123658258	A	G	0.209	0.198	0.998	0.0633972	0.0107	2.956e-09	53386	77258	58749.1	NC_000012.12
rs1727310	chr12	123175963	123660510	A	G	0.209	0.198	0.997	0.0638007	0.0107	2.412e-09	53386	77258	58749.1	NC_000012.12
rs1727311	chr12	123176169	123660716	T	G	0.207	0.197	0.987	0.0633972	0.0108	4.162e-09	53386	77258	58749.1	NC_000012.12
rs1727312	chr12	123157673	123642220	G	T	0.312	0.297	0.996	0.061302	0.0094	6.107e-11	53386	77258	58749.1	NC_000012.12
rs1727313	chr12	123156306	123640853	C	G	0.217	0.206	1	0.0627025	0.0105	2.374e-09	53386	77258	58749.1	NC_000012.12
rs1727314	chr12	123156117	123640664	C	A	0.234	0.221	1	0.0663026	0.0103	1.025e-10	53386	77258	58749.1	NC_000012.12
rs1727315	chr12	123154383	123638930	G	A	0.234	0.221	1	0.0659001	0.0103	1.375e-10	53386	77258	58749.1	NC_000012.12
rs1727316	chr12	123134056	123618603	C	T	0.234	0.221	1	0.0660031	0.0103	1.355e-10	53386	77258	58749.1	NC_000012.12
rs1727317	chr12	123134395	123618942	T	C	0.216	0.206	0.999	0.0613961	0.0105	5.905e-09	53386	77258	58749.1	NC_000012.12
rs1727318	chr12	123136663	123621210	T	C	0.233	0.22	1	0.0660031	0.0103	1.411e-10	53386	77258	58749.1	NC_000012.12
rs1727319	chr12	123216806	123701353	T	C	0.269	0.253	0.997	0.0731018	0.0098	9.439e-14	53386	77258	58749.1	NC_000012.12
rs1727320	chr12	123215929	123700476	T	A	0.23	0.218	0.998	0.0642041	0.0103	5.198e-10	53386	77258	58749.1	NC_000012.12
rs1727322	chr12	123214973	123699520	A	G	0.214	0.203	0.999	0.061302	0.0106	7.021e-09	53386	77258	58749.1	NC_000012.12
rs1727323	chr12	123214243	123698790	T	C	0.231	0.218	0.999	0.0653007	0.0103	2.469e-10	53386	77258	58749.1	NC_000012.12
rs1727324	chr12	123214056	123698603	A	T	0.214	0.203	0.999	0.0614995	0.0106	6.175e-09	53386	77258	58749.1	NC_000012.12
rs1727325	chr12	123213785	123698332	G	C	0.231	0.218	0.999	0.0654038	0.0103	2.363e-10	53386	77258	58749.1	NC_000012.12
rs1727331	chr12	123234332	123718879	C	G	0.272	0.256	0.998	0.0720974	0.0098	1.625e-13	53386	77258	58749.1	NC_000012.12
rs1727332	chr12	123233754	123718301	C	T	0.271	0.255	0.999	0.0713993	0.0098	2.918e-13	53386	77258	58749.1	NC_000012.12
rs1727334	chr12	123229689	123714236	A	G	0.231	0.219	1	0.0641009	0.0103	5.236e-10	53386	77258	58749.1	NC_000012.12
rs1790087	chr12	123188087	123672634	T	C	0.226	0.213	0.997	0.0673034	0.0104	1.123e-10	53386	77258	58749.1	NC_000012.12
rs1790088	chr12	123188711	123673258	G	A	0.311	0.296	0.995	0.0608975	0.0094	8.319e-11	53386	77258	58749.1	NC_000012.12
rs1790090	chr12	123148877	123633424	G	A	0.233	0.22	1	0.0659001	0.0103	1.43e-10	53386	77258	58749.1	NC_000012.12
rs1790094	chr12	123102141	123586688	T	C	0.311	0.297	0.993	0.0590988	0.0094	3.214e-10	53386	77258	58749.1	NC_000012.12
rs1790095	chr12	123196675	123681222	G	A	0.231	0.218	1	0.0660031	0.0103	1.621e-10	53386	77258	58749.1	NC_000012.12
rs1790096	chr12	123225817	123710364	C	T	0.31	0.296	0.994	0.059504	0.0094	2.387e-10	53386	77258	58749.1	NC_000012.12
rs1790097	chr12	123170502	123655049	A	G	0.214	0.203	1	0.0624958	0.0106	3.402e-09	53386	77258	58749.1	NC_000012.12
rs1790098	chr12	123170934	123655481	A	C	0.231	0.218	1	0.0657971	0.0103	1.784e-10	53386	77258	58749.1	NC_000012.12
rs1790100	chr12	123172178	123656725	G	T	0.231	0.218	1	0.0657971	0.0103	1.76e-10	53386	77258	58749.1	NC_000012.12
rs1790101	chr12	123220297	123704844	T	C	0.231	0.218	0.998	0.0650009	0.0103	3.162e-10	53386	77258	58749.1	NC_000012.12
rs1790102	chr12	123220343	123704890	G	A	0.231	0.218	0.998	0.0648041	0.0103	3.439e-10	53386	77258	58749.1	NC_000012.12
rs1790104	chr12	123224862	123709409	C	T	0.31	0.296	0.994	0.0595982	0.0094	2.175e-10	53386	77258	58749.1	NC_000012.12
rs1790105	chr12	123183403	123667950	T	C	0.226	0.213	0.997	0.0673034	0.0104	1.112e-10	53386	77258	58749.1	NC_000012.12
rs1790106	chr12	123107049	123591596	G	T	0.314	0.299	0.994	0.0584953	0.0094	4.251e-10	53386	77258	58749.1	NC_000012.12
rs1790108	chr12	123152294	123636841	A	G	0.235	0.222	1	0.0657971	0.0103	1.368e-10	53386	77258	58749.1	NC_000012.12
rs1790109	chr12	123153205	123637752	C	G	0.234	0.221	1	0.0659001	0.0103	1.383e-10	53386	77258	58749.1	NC_000012.12
rs1790116	chr12	123133997	123618544	G	T	0.234	0.221	1	0.0659001	0.0103	1.444e-10	53386	77258	58749.1	NC_000012.12
rs1790119	chr12	123130551	123615098	C	A	0.235	0.222	0.999	0.0656005	0.0103	1.649e-10	53386	77258	58749.1	NC_000012.12
rs1790120	chr12	123129018	123613565	A	C	0.217	0.206	0.998	0.0619038	0.0105	4.387e-09	53386	77258	58749.1	NC_000012.12
rs1790121	chr12	123119945	123604492	G	A	0.314	0.299	0.992	0.0597018	0.0094	1.838e-10	53386	77258	58749.1	NC_000012.12
rs1790122	chr12	123122192	123606739	G	A	0.314	0.299	0.992	0.0595982	0.0094	2.072e-10	53386	77258	58749.1	NC_000012.12
rs1790123	chr12	123174995	123659542	C	T	0.21	0.199	0.998	0.0633034	0.0107	2.903e-09	53386	77258	58749.1	NC_000012.12
rs1790124	chr12	123178804	123663351	G	A	0.231	0.218	1	0.0660031	0.0103	1.561e-10	53386	77258	58749.1	NC_000012.12
rs1790125	chr12	123180709	123665256	C	T	0.226	0.213	0.998	0.0672006	0.0104	1.149e-10	53386	77258	58749.1	NC_000012.12
rs1790126	chr12	123199016	123683563	C	T	0.231	0.218	1	0.0659001	0.0103	1.693e-10	53386	77258	58749.1	NC_000012.12
rs1790129	chr12	123205350	123689897	G	A	0.311	0.296	0.994	0.0611045	0.0094	7.702e-11	53386	77258	58749.1	NC_000012.12
rs1790130	chr12	123216723	123701270	A	C	0.231	0.218	0.999	0.0651977	0.0103	2.753e-10	53386	77258	58749.1	NC_000012.12
rs1790131	chr12	123216463	123701010	G	T	0.231	0.218	0.999	0.0651977	0.0103	2.714e-10	53386	77258	58749.1	NC_000012.12
rs1790134	chr12	123213351	123697898	T	C	0.311	0.296	0.994	0.0605023	0.0094	1.19e-10	53386	77258	58749.1	NC_000012.12
rs1790135	chr12	123184688	123669235	C	T	0.269	0.253	0.999	0.0736965	0.0098	5.711e-14	53386	77258	58749.1	NC_000012.12
rs1879379	chr12	123242896	123727443	G	A	0.338	0.325	0.991	0.0531995	0.0092	6.879e-09	53386	77258	58749.1	NC_000012.12
rs1879380	chr12	123254564	123739111	G	A	0.786	0.796	1	-0.0598031	0.0106	1.552e-08	53386	77258	58749.1	NC_000012.12
rs12298826	chr12	123344481	123829028	A	G	0.78	0.79	0.996	-0.0580953	0.0105	3.113e-08	53386	77258	58749.1	NC_000012.12
rs12301769	chr12	71837533	72231313	A	C	0.898	0.906	0.986	-0.0872041	0.0145	1.779e-09	53386	77258	58749.1	NC_000012.12
rs12302711	chr12	71890721	72284501	G	C	0.898	0.906	0.986	-0.087095	0.0145	1.912e-09	53386	77258	58749.1	NC_000012.12
rs12303671	chr12	124008063	124492610	T	G	0.645	0.656	0.99	-0.0511986	0.0091	1.636e-08	53386	77258	58749.1	NC_000012.12
rs12303743	chr12	71866174	72259954	G	C	0.898	0.906	0.988	-0.0874988	0.0145	1.59e-09	53386	77258	58749.1	NC_000012.12
rs12303933	chr12	123997709	124482256	T	C	0.651	0.662	0.996	-0.0513986	0.0091	1.485e-08	53386	77258	58749.1	NC_000012.12
rs12304248	chr12	123325878	123810425	C	T	0.78	0.79	1	-0.0579046	0.0105	3.121e-08	53386	77258	58749.1	NC_000012.12
rs12310317	chr12	71829722	72223502	G	A	0.887	0.895	0.979	-0.0829035	0.0139	2.56e-09	53386	77258	58749.1	NC_000012.12
rs12310367	chr12	124002131	124486678	A	G	0.65	0.661	0.994	-0.0517039	0.0091	1.214e-08	53386	77258	58749.1	NC_000012.12
rs12310865	chr12	71866296	72260076	T	C	0.897	0.905	0.988	-0.0862989	0.0144	2.126e-09	53386	77258	58749.1	NC_000012.12
rs12311848	chr12	124002304	124486851	A	G	0.65	0.661	0.993	-0.0515986	0.0091	1.308e-08	53386	77258	58749.1	NC_000012.12
rs12316131	chr12	123333249	123817796	T	C	0.78	0.79	1	-0.0584981	0.0105	2.455e-08	53386	77258	58749.1	NC_000012.12
rs12317279	chr12	71866446	72260226	A	G	0.898	0.906	0.988	-0.0873023	0.0145	1.718e-09	53386	77258	58749.1	NC_000012.12
rs12322888	chr12	123341012	123825559	C	T	0.78	0.79	0.999	-0.0580953	0.0105	2.977e-08	53386	77258	58749.1	NC_000012.12
rs12368595	chr12	94821281	95215057	G	A	0.658	0.664	0.992	-0.0499994	0.0091	4.147e-08	53386	77258	58749.1	NC_000012.12
rs12425009	chr12	123017497	123502044	C	T	0.312	0.298	0.996	0.0589008	0.0094	3.226e-10	53386	77258	58749.1	NC_000012.12
rs12425850	chr12	123017425	123501972	T	C	0.312	0.298	0.996	0.0592024	0.0094	2.749e-10	53386	77258	58749.1	NC_000012.12
rs12579933	chr12	94809386	95203162	A	C	0.462	0.451	1	0.0560022	0.0086	7.355e-11	53386	77258	58749.1	NC_000012.12
rs12809473	chr12	123992052	124476599	T	A	0.651	0.662	0.999	-0.0509039	0.0091	1.935e-08	53386	77258	58749.1	NC_000012.12
rs12811109	chr12	122986547	123471094	G	A	0.787	0.797	0.993	-0.0611948	0.0106	8.724e-09	53386	77258	58749.1	NC_000012.12
rs12812097	chr12	94804583	95198359	C	T	0.462	0.451	1	0.0558982	0.0086	8.913e-11	53386	77258	58749.1	NC_000012.12
rs12817892	chr12	123244155	123728702	G	A	0.786	0.796	1	-0.0589966	0.0106	2.339e-08	53386	77258	58749.1	NC_000012.12
rs12818067	chr12	123244192	123728739	G	A	0.785	0.795	1	-0.0589966	0.0105	2.12e-08	53386	77258	58749.1	NC_000012.12
rs12824957	chr12	123265681	123750228	T	C	0.786	0.796	1	-0.0591981	0.0106	2.086e-08	53386	77258	58749.1	NC_000012.12
rs12827409	chr12	123992159	124476706	C	G	0.651	0.662	0.999	-0.0509039	0.0091	1.947e-08	53386	77258	58749.1	NC_000012.12
rs12829456	chr12	123240848	123725395	C	T	0.786	0.796	1	-0.0591981	0.0106	2.083e-08	53386	77258	58749.1	NC_000012.12
rs12833624	chr12	123992326	124476873	C	T	0.646	0.658	0.997	-0.0501992	0.009	2.773e-08	53386	77258	58749.1	NC_000012.12
rs17110365	chr12	71880776	72274556	A	G	0.898	0.906	0.986	-0.0864951	0.0145	2.485e-09	53386	77258	58749.1	NC_000012.12
rs17110381	chr12	71908991	72302771	G	A	0.898	0.906	0.985	-0.0857976	0.0145	3.401e-09	53386	77258	58749.1	NC_000012.12
rs17110384	chr12	71912128	72305908	T	A	0.896	0.904	0.986	-0.0852965	0.0144	3.331e-09	53386	77258	58749.1	NC_000012.12
rs17110387	chr12	71912352	72306132	C	G	0.897	0.905	0.985	-0.0864951	0.0145	2.191e-09	53386	77258	58749.1	NC_000012.12
rs17110396	chr12	71914044	72307824	C	T	0.898	0.906	0.985	-0.0868987	0.0145	2.113e-09	53386	77258	58749.1	NC_000012.12
rs17110414	chr12	71916023	72309803	A	G	0.898	0.906	0.984	-0.0862008	0.0145	2.961e-09	53386	77258	58749.1	NC_000012.12
rs17110421	chr12	71920964	72314744	A	G	0.898	0.906	0.981	-0.0860046	0.0145	3.38e-09	53386	77258	58749.1	NC_000012.12
rs17110428	chr12	71921230	72315010	C	T	0.897	0.904	0.983	-0.0849045	0.0145	4.248e-09	53386	77258	58749.1	NC_000012.12
rs28413626	chr12	123376905	123861452	G	A	0.769	0.78	0.972	-0.0600048	0.0105	9.91e-09	53386	77258	58749.1	NC_000012.12
rs28577594	chr12	123411359	123895906	G	C	0.301	0.287	0.95	0.0579953	0.0097	2.358e-09	53386	77258	58749.1	NC_000012.12
rs28582096	chr12	123372451	123856998	G	A	0.78	0.79	0.98	-0.0579999	0.0106	4.528e-08	53386	77258	58749.1	NC_000012.12
rs28675824	chr12	123368902	123853449	G	C	0.78	0.79	0.982	-0.0584027	0.0106	3.436e-08	53386	77258	58749.1	NC_000012.12
rs28683528	chr12	123360804	123845351	C	T	0.78	0.791	0.986	-0.0586996	0.0106	2.877e-08	53386	77258	58749.1	NC_000012.12
rs28755851	chr12	123001735	123486282	A	T	0.311	0.297	0.997	0.0589008	0.0094	3.249e-10	53386	77258	58749.1	NC_000012.12
rs28768122	chr12	123401427	123885974	T	C	0.259	0.245	0.964	0.065104	0.0101	1.183e-10	53386	77258	58749.1	NC_000012.12
rs34114498	chr12	123995826	124480373	G	C	0.646	0.658	0.996	-0.0501992	0.009	2.804e-08	53386	77258	58749.1	NC_000012.12
rs10859752	chr12	94785403	95179179	G	A	0.584	0.594	1	-0.054604	0.0087	3.895e-10	53386	77258	58749.1	NC_000012.12
rs10859753	chr12	94798671	95192447	C	T	0.628	0.635	1	-0.0490957	0.0089	3.487e-08	53386	77258	58749.1	NC_000012.12
rs10859754	chr12	94798953	95192729	C	T	0.628	0.636	0.998	-0.0488962	0.0089	4.037e-08	53386	77258	58749.1	NC_000012.12
rs10860387	chr12	99070783	99464561	G	C	0.364	0.373	0.996	-0.0486967	0.0089	4.951e-08	53386	77258	58749.1	NC_000012.12
rs10860388	chr12	99089275	99483053	C	T	0.368	0.378	1	-0.0486967	0.0089	4.198e-08	53386	77258	58749.1	NC_000012.12
rs10860389	chr12	99089557	99483335	A	G	0.367	0.377	1	-0.0488017	0.0089	3.909e-08	53386	77258	58749.1	NC_000012.12
rs10860390	chr12	99098767	99492545	C	T	0.369	0.379	1	-0.0499048	0.0089	1.967e-08	53386	77258	58749.1	NC_000012.12
rs10879338	chr12	71843429	72237209	G	A	0.898	0.906	0.989	-0.0867023	0.0145	2.159e-09	53386	77258	58749.1	NC_000012.12
rs10879343	chr12	71908085	72301865	C	T	0.898	0.906	0.985	-0.0867023	0.0145	2.282e-09	53386	77258	58749.1	NC_000012.12
rs11057189	chr12	123203937	123688484	T	G	0.269	0.253	0.998	0.0736965	0.0098	5.667e-14	53386	77258	58749.1	NC_000012.12
rs11057192	chr12	123208873	123693420	T	C	0.231	0.218	0.999	0.0656005	0.0103	2.07e-10	53386	77258	58749.1	NC_000012.12
rs11057202	chr12	123236228	123720775	G	T	0.272	0.256	1	0.0715017	0.0098	2.355e-13	53386	77258	58749.1	NC_000012.12
rs11057204	chr12	123241280	123725827	T	C	0.232	0.22	1	0.0633034	0.0103	7.858e-10	53386	77258	58749.1	NC_000012.12
rs11057205	chr12	123241407	123725954	G	A	0.272	0.256	1	0.0711013	0.0098	3.392e-13	53386	77258	58749.1	NC_000012.12
rs11057206	chr12	123246283	123730830	T	C	0.232	0.22	1	0.0635005	0.0103	6.964e-10	53386	77258	58749.1	NC_000012.12
rs11057207	chr12	123246344	123730891	T	G	0.272	0.256	0.999	0.0713993	0.0098	2.767e-13	53386	77258	58749.1	NC_000012.12
rs11057209	chr12	123249074	123733621	A	G	0.272	0.256	0.999	0.0713993	0.0098	2.707e-13	53386	77258	58749.1	NC_000012.12
rs11057210	chr12	123249252	123733799	A	G	0.232	0.22	1	0.0635005	0.0103	6.717e-10	53386	77258	58749.1	NC_000012.12
rs11057270	chr12	123323526	123808073	T	C	0.78	0.791	1	-0.0575973	0.0105	3.663e-08	53386	77258	58749.1	NC_000012.12
rs11057408	chr12	123980289	124464836	G	T	0.651	0.662	1	-0.0501992	0.009	2.811e-08	53386	77258	58749.1	NC_000012.12
rs11057409	chr12	123994784	124479331	C	T	0.651	0.662	0.998	-0.0511986	0.0091	1.648e-08	53386	77258	58749.1	NC_000012.12
rs11057412	chr12	124004595	124489142	G	C	0.645	0.657	0.992	-0.0503043	0.0091	2.838e-08	53386	77258	58749.1	NC_000012.12
rs11057413	chr12	124004615	124489162	A	G	0.65	0.661	0.992	-0.0509986	0.0091	2e-08	53386	77258	58749.1	NC_000012.12
rs11109725	chr12	99094246	99488024	A	G	0.367	0.377	1	-0.0488017	0.0089	3.879e-08	53386	77258	58749.1	NC_000012.12
rs11178960	chr12	71843084	72236864	A	G	0.898	0.906	0.989	-0.0866042	0.0145	2.265e-09	53386	77258	58749.1	NC_000012.12
rs11178985	chr12	71918488	72312268	G	A	0.897	0.904	0.984	-0.0851005	0.0144	3.769e-09	53386	77258	58749.1	NC_000012.12
rs11532322	chr12	123246876	123731423	A	G	0.272	0.256	0.999	0.0712969	0.0098	2.933e-13	53386	77258	58749.1	NC_000012.12
rs11608811	chr12	123044509	123529056	A	G	0.312	0.298	0.998	0.0587028	0.0094	3.583e-10	53386	77258	58749.1	NC_000012.12
rs11608905	chr12	71852938	72246718	C	A	0.898	0.906	0.988	-0.086397	0.0145	2.512e-09	53386	77258	58749.1	NC_000012.12
rs11609372	chr12	71924028	72317808	G	T	0.898	0.906	0.981	-0.0857976	0.0146	3.806e-09	53386	77258	58749.1	NC_000012.12
rs11610394	chr12	71878739	72272519	A	G	0.898	0.906	0.987	-0.0872041	0.0145	1.831e-09	53386	77258	58749.1	NC_000012.12
rs11610710	chr12	123198047	123682594	G	A	0.311	0.296	0.995	0.0611045	0.0094	7.487e-11	53386	77258	58749.1	NC_000012.12
rs11610750	chr12	71884431	72278211	A	G	0.898	0.906	0.986	-0.0864951	0.0145	2.534e-09	53386	77258	58749.1	NC_000012.12
rs11613937	chr12	123035524	123520071	C	T	0.318	0.303	0.992	0.0582029	0.0093	4.497e-10	53386	77258	58749.1	NC_000012.12
rs11615013	chr12	71860210	72253990	T	C	0.898	0.906	0.987	-0.086397	0.0145	2.62e-09	53386	77258	58749.1	NC_000012.12
rs11830103	chr12	123338999	123823546	A	G	0.78	0.79	0.999	-0.0580953	0.0105	2.94e-08	53386	77258	58749.1	NC_000012.12
rs11830684	chr12	71889743	72283523	G	A	0.896	0.904	0.987	-0.0855034	0.0144	3.051e-09	53386	77258	58749.1	NC_000012.12
rs11831089	chr12	71916394	72310174	T	C	0.898	0.906	0.984	-0.0856995	0.0145	3.635e-09	53386	77258	58749.1	NC_000012.12
rs11831203	chr12	71890005	72283785	G	A	0.898	0.906	0.986	-0.086397	0.0145	2.601e-09	53386	77258	58749.1	NC_000012.12
rs11831622	chr12	71838406	72232186	A	C	0.898	0.906	0.988	-0.0866042	0.0145	2.319e-09	53386	77258	58749.1	NC_000012.12
rs11833056	chr12	71833509	72227289	G	A	0.895	0.903	0.982	-0.0845018	0.0144	3.994e-09	53386	77258	58749.1	NC_000012.12
rs11834054	chr12	71865927	72259707	T	C	0.896	0.904	0.989	-0.0860046	0.0144	2.318e-09	53386	77258	58749.1	NC_000012.12
rs11835454	chr12	94801487	95195263	C	T	0.489	0.479	1	0.0526019	0.0086	9.139e-10	53386	77258	58749.1	NC_000012.12
rs11835590	chr12	94801919	95195695	G	A	0.489	0.479	1	0.0524976	0.0086	9.807e-10	53386	77258	58749.1	NC_000012.12
rs11837287	chr12	123985512	124470059	C	T	0.651	0.662	1	-0.0501045	0.009	3.045e-08	53386	77258	58749.1	NC_000012.12
rs12099898	chr12	94805011	95198787	T	A	0.488	0.478	1	0.0515008	0.0086	2.059e-09	53386	77258	58749.1	NC_000012.12
rs12229700	chr12	123182102	123666649	G	A	0.311	0.296	0.996	0.0611986	0.0094	6.77e-11	53386	77258	58749.1	NC_000012.12
rs58809476	chr12	123240333	123724880	C	T	0.784	0.795	1	-0.0591981	0.0105	1.901e-08	53386	77258	58749.1	NC_000012.12
rs61924138	chr12	71829523	72223303	C	T	0.888	0.895	0.979	-0.0825016	0.0139	3.304e-09	53386	77258	58749.1	NC_000012.12
rs61924139	chr12	71834589	72228369	C	T	0.899	0.906	0.984	-0.0861027	0.0146	3.275e-09	53386	77258	58749.1	NC_000012.12
rs61924140	chr12	71836452	72230232	T	C	0.895	0.903	0.983	-0.0846977	0.0143	3.286e-09	53386	77258	58749.1	NC_000012.12
rs61924141	chr12	71842789	72236569	C	T	0.898	0.906	0.989	-0.0866042	0.0145	2.336e-09	53386	77258	58749.1	NC_000012.12
rs61924142	chr12	71856446	72250226	C	G	0.898	0.906	0.988	-0.0869968	0.0145	1.964e-09	53386	77258	58749.1	NC_000012.12
rs61924143	chr12	71856662	72250442	G	C	0.928	0.934	0.973	-0.100495	0.0172	4.683e-09	53386	77258	58749.1	NC_000012.12
rs61924144	chr12	71865041	72258821	A	C	0.898	0.906	0.987	-0.0872041	0.0145	1.861e-09	53386	77258	58749.1	NC_000012.12
rs61924145	chr12	71878892	72272672	A	G	0.898	0.906	0.986	-0.0867023	0.0145	2.255e-09	53386	77258	58749.1	NC_000012.12
rs61924146	chr12	71879377	72273157	C	T	0.898	0.906	0.986	-0.0867023	0.0145	2.274e-09	53386	77258	58749.1	NC_000012.12
rs61924151	chr12	71905216	72298996	C	T	0.898	0.906	0.985	-0.0857976	0.0145	3.429e-09	53386	77258	58749.1	NC_000012.12
rs61955196	chr12	122966471	123451018	G	C	0.315	0.301	0.994	0.0553969	0.0094	3.117e-09	53386	77258	58749.1	NC_000012.12
rs61955214	chr12	122997877	123482424	T	C	0.337	0.324	0.979	0.0537019	0.0093	6.636e-09	53386	77258	58749.1	NC_000012.12
rs1969354	chr12	123257229	123741776	T	C	0.232	0.22	1	0.0636037	0.0103	6.652e-10	53386	77258	58749.1	NC_000012.12
rs1969355	chr12	123257514	123742061	G	A	0.272	0.256	1	0.0709989	0.0098	3.625e-13	53386	77258	58749.1	NC_000012.12
rs1980251	chr12	123260408	123744955	G	A	0.272	0.256	0.999	0.0712038	0.0098	3.13e-13	53386	77258	58749.1	NC_000012.12
rs1980252	chr12	123260631	123745178	C	G	0.232	0.22	1	0.0636037	0.0103	6.334e-10	53386	77258	58749.1	NC_000012.12
rs1984658	chr12	122998879	123483426	G	A	0.314	0.299	0.996	0.0587028	0.0094	3.66e-10	53386	77258	58749.1	NC_000012.12
rs2049114	chr12	123172791	123657338	T	C	0.226	0.213	0.998	0.0673034	0.0104	1.097e-10	53386	77258	58749.1	NC_000012.12
rs2102949	chr12	123192216	123676763	G	A	0.269	0.253	0.999	0.0736965	0.0098	5.651e-14	53386	77258	58749.1	NC_000012.12
rs2337630	chr12	123248539	123733086	A	T	0.338	0.325	0.991	0.0533986	0.0092	5.807e-09	53386	77258	58749.1	NC_000012.12
rs2337631	chr12	123248777	123733324	C	A	0.338	0.325	0.991	0.0535029	0.0092	5.488e-09	53386	77258	58749.1	NC_000012.12
rs2337934	chr12	123260812	123745359	A	G	0.232	0.22	1	0.0636975	0.0103	6.098e-10	53386	77258	58749.1	NC_000012.12
rs2372634	chr12	99073457	99467235	T	C	0.369	0.379	0.998	-0.0490012	0.0089	3.474e-08	53386	77258	58749.1	NC_000012.12
rs2372635	chr12	99074452	99468230	C	T	0.37	0.379	0.998	-0.0484972	0.0089	4.825e-08	53386	77258	58749.1	NC_000012.12
rs2372636	chr12	99075330	99469108	A	G	0.368	0.378	0.998	-0.0488017	0.0089	4.15e-08	53386	77258	58749.1	NC_000012.12
rs2372637	chr12	99076149	99469927	G	C	0.369	0.379	0.998	-0.0494949	0.0089	2.592e-08	53386	77258	58749.1	NC_000012.12
rs2372640	chr12	99081448	99475226	G	C	0.369	0.379	1	-0.0492953	0.0089	2.793e-08	53386	77258	58749.1	NC_000012.12
rs2372641	chr12	99086438	99480216	A	G	0.367	0.377	1	-0.0486022	0.0089	4.504e-08	53386	77258	58749.1	NC_000012.12
rs2372642	chr12	99086770	99480548	A	G	0.368	0.378	1	-0.0488017	0.0089	3.914e-08	53386	77258	58749.1	NC_000012.12
rs2372643	chr12	99092260	99486038	C	T	0.37	0.379	1	-0.0490957	0.0089	3.26e-08	53386	77258	58749.1	NC_000012.12
rs2372720	chr12	99114609	99508387	G	A	0.369	0.38	0.998	-0.0492007	0.0089	3.116e-08	53386	77258	58749.1	NC_000012.12
rs2510885	chr12	123130266	123614813	G	C	0.235	0.222	0.999	0.0657035	0.0103	1.597e-10	53386	77258	58749.1	NC_000012.12
rs2682426	chr12	123169009	123653556	C	T	0.23	0.218	0.999	0.0654038	0.0103	2.575e-10	53386	77258	58749.1	NC_000012.12
rs2682429	chr12	123158408	123642955	C	G	0.234	0.221	1	0.0659001	0.0103	1.375e-10	53386	77258	58749.1	NC_000012.12
rs2682430	chr12	123219034	123703581	A	C	0.231	0.218	0.999	0.0650009	0.0103	3.188e-10	53386	77258	58749.1	NC_000012.12
rs2682431	chr12	123218679	123703226	T	A	0.231	0.218	0.999	0.0650009	0.0103	3.176e-10	53386	77258	58749.1	NC_000012.12
rs2682433	chr12	123212494	123697041	G	A	0.786	0.797	0.999	-0.0615988	0.0106	5.905e-09	53386	77258	58749.1	NC_000012.12
rs2682434	chr12	123210177	123694724	C	T	0.231	0.218	0.999	0.0656005	0.0103	2.16e-10	53386	77258	58749.1	NC_000012.12
rs2695476	chr12	123209659	123694206	T	C	0.214	0.203	1	0.0614995	0.0106	6.063e-09	53386	77258	58749.1	NC_000012.12
rs2695478	chr12	123204974	123689521	C	T	0.214	0.203	1	0.0619038	0.0106	4.78e-09	53386	77258	58749.1	NC_000012.12
rs2695479	chr12	123204839	123689386	T	C	0.214	0.203	1	0.0618004	0.0106	5.019e-09	53386	77258	58749.1	NC_000012.12
rs2695480	chr12	123220022	123704569	C	T	0.214	0.203	0.999	0.0608975	0.0106	8.927e-09	53386	77258	58749.1	NC_000012.12
rs2695481	chr12	123158873	123643420	T	C	0.234	0.221	1	0.0659001	0.0103	1.375e-10	53386	77258	58749.1	NC_000012.12
rs2695482	chr12	123138627	123623174	C	T	0.233	0.22	1	0.0659001	0.0103	1.431e-10	53386	77258	58749.1	NC_000012.12
rs2851435	chr12	123227869	123712416	G	A	0.215	0.205	0.999	0.060201	0.0106	1.171e-08	53386	77258	58749.1	NC_000012.12
rs2851436	chr12	123182807	123667354	G	T	0.226	0.213	0.997	0.0672006	0.0104	1.118e-10	53386	77258	58749.1	NC_000012.12
rs2851438	chr12	123159142	123643689	T	C	0.234	0.221	1	0.0659001	0.0103	1.361e-10	53386	77258	58749.1	NC_000012.12
rs2851441	chr12	123137662	123622209	A	G	0.233	0.22	1	0.0659001	0.0103	1.42e-10	53386	77258	58749.1	NC_000012.12
rs2851443	chr12	123209703	123694250	C	T	0.269	0.253	0.998	0.0735014	0.0098	6.748e-14	53386	77258	58749.1	NC_000012.12
rs2851447	chr12	123180566	123665113	G	C	0.269	0.253	0.999	0.0736036	0.0098	6.245e-14	53386	77258	58749.1	NC_000012.12
rs2851450	chr12	123218954	123703501	C	T	0.231	0.218	0.999	0.0648978	0.0103	3.218e-10	53386	77258	58749.1	NC_000012.12
rs2851451	chr12	123218556	123703103	T	C	0.231	0.218	0.998	0.0650009	0.0103	3.153e-10	53386	77258	58749.1	NC_000012.12
rs2888378	chr12	99082397	99476175	G	A	0.369	0.379	1	-0.0490012	0.0089	3.388e-08	53386	77258	58749.1	NC_000012.12
rs2888379	chr12	99083847	99477625	T	C	0.369	0.379	1	-0.0492953	0.0089	2.828e-08	53386	77258	58749.1	NC_000012.12
rs2947099	chr12	123189704	123674251	G	A	0.231	0.218	1	0.0660031	0.0103	1.628e-10	53386	77258	58749.1	NC_000012.12
rs2950537	chr12	123170231	123654778	C	T	0.231	0.218	1	0.0663026	0.0103	1.309e-10	53386	77258	58749.1	NC_000012.12
rs3018098	chr12	123170265	123654812	T	C	0.231	0.218	1	0.0659001	0.0103	1.68e-10	53386	77258	58749.1	NC_000012.12
rs3018099	chr12	123212460	123697007	C	T	0.269	0.253	0.998	0.0733991	0.0098	7.427e-14	53386	77258	58749.1	NC_000012.12
rs3741530	chr12	122985100	123469647	G	T	0.312	0.298	0.995	0.0590045	0.0094	3.201e-10	53386	77258	58749.1	NC_000012.12
rs3759115	chr12	122979732	123464279	T	C	0.311	0.297	0.995	0.0587028	0.0094	3.924e-10	53386	77258	58749.1	NC_000012.12
rs3803094	chr12	99084848	99478626	C	T	0.369	0.379	1	-0.0497051	0.0089	2.118e-08	53386	77258	58749.1	NC_000012.12
rs4148856	chr12	122966218	123450765	G	C	0.23	0.219	0.994	0.0592967	0.0103	1.011e-08	53386	77258	58749.1	NC_000012.12
rs4148862	chr12	123084072	123568619	A	C	0.308	0.295	0.996	0.058599	0.0094	4.449e-10	53386	77258	58749.1	NC_000012.12
rs4148863	chr12	123084828	123569375	A	G	0.312	0.297	0.997	0.059796	0.0094	1.78e-10	53386	77258	58749.1	NC_000012.12
rs4268544	chr12	123250227	123734774	T	G	0.232	0.22	1	0.0633972	0.0103	7.491e-10	53386	77258	58749.1	NC_000012.12
rs4275659	chr12	122963381	123447928	T	C	0.309	0.296	0.994	0.054403	0.0094	7.462e-09	53386	77258	58749.1	NC_000012.12
rs4372492	chr12	123212810	123697357	T	C	0.231	0.218	0.999	0.0654974	0.0103	2.305e-10	53386	77258	58749.1	NC_000012.12
rs4460848	chr12	123193263	123677810	A	G	0.269	0.253	0.999	0.0736965	0.0098	5.706e-14	53386	77258	58749.1	NC_000012.12
rs4553407	chr12	123266201	123750748	G	C	0.329	0.316	0.995	0.0513963	0.0092	2.509e-08	53386	77258	58749.1	NC_000012.12
rs4759371	chr12	123258016	123742563	T	C	0.232	0.22	1	0.0636975	0.0103	6.06e-10	53386	77258	58749.1	NC_000012.12
rs4759409	chr12	123235038	123719585	G	C	0.232	0.22	1	0.0636037	0.0103	6.51e-10	53386	77258	58749.1	NC_000012.12
rs4759415	chr12	123259127	123743674	T	C	0.232	0.22	1	0.0636975	0.0103	5.911e-10	53386	77258	58749.1	NC_000012.12
rs4759416	chr12	123261810	123746357	C	G	0.232	0.22	1	0.0635005	0.0103	6.76e-10	53386	77258	58749.1	NC_000012.12
rs4759417	chr12	123261963	123746510	C	T	0.232	0.22	1	0.0633972	0.0103	7.081e-10	53386	77258	58749.1	NC_000012.12
rs4759420	chr12	123310324	123794871	G	C	0.22	0.209	1	0.0577971	0.0105	3.281e-08	53386	77258	58749.1	NC_000012.12
rs4761504	chr12	94805491	95199267	C	T	0.462	0.451	1	0.0556996	0.0086	9.405e-11	53386	77258	58749.1	NC_000012.12
rs4761505	chr12	94806945	95200721	A	G	0.417	0.409	1	0.0487997	0.0087	2.13e-08	53386	77258	58749.1	NC_000012.12
rs4761666	chr12	94790381	95184157	T	C	0.583	0.593	1	-0.0548998	0.0087	3.018e-10	53386	77258	58749.1	NC_000012.12
rs4761667	chr12	94790459	95184235	T	C	0.628	0.637	0.999	-0.0507987	0.0089	1.19e-08	53386	77258	58749.1	NC_000012.12
rs4761668	chr12	94790600	95184376	C	T	0.628	0.637	0.998	-0.0505988	0.0089	1.404e-08	53386	77258	58749.1	NC_000012.12
rs4761669	chr12	94793846	95187622	T	G	0.654	0.661	0.992	-0.053	0.0091	5.857e-09	53386	77258	58749.1	NC_000012.12
rs4761674	chr12	94815890	95209666	C	T	0.627	0.635	0.999	-0.0486967	0.0089	4.403e-08	53386	77258	58749.1	NC_000012.12
rs4762557	chr12	99102924	99496702	T	C	0.37	0.38	1	-0.0494004	0.0089	2.623e-08	53386	77258	58749.1	NC_000012.12
rs4762559	chr12	99104862	99498640	G	A	0.369	0.379	1	-0.0486967	0.0089	4.096e-08	53386	77258	58749.1	NC_000012.12
rs4765127	chr12	123975620	124460167	G	T	0.651	0.662	1	-0.0499994	0.009	3.071e-08	53386	77258	58749.1	NC_000012.12
rs4765541	chr12	123981448	124465995	T	C	0.646	0.658	1	-0.0494949	0.009	4.286e-08	53386	77258	58749.1	NC_000012.12
rs4930724	chr12	123939270	124423817	T	C	0.651	0.662	0.999	-0.0497051	0.0091	4.224e-08	53386	77258	58749.1	NC_000012.12
rs5019656	chr12	71928663	72322443	C	T	0.899	0.907	0.974	-0.0845997	0.0147	7.693e-09	53386	77258	58749.1	NC_000012.12
rs34341465	chr12	123245074	123729621	G	A	0.785	0.795	1	-0.0593042	0.0105	1.816e-08	53386	77258	58749.1	NC_000012.12
rs34841857	chr12	123241430	123725977	C	T	0.338	0.325	0.991	0.0533038	0.0092	6.143e-09	53386	77258	58749.1	NC_000012.12
rs34903466	chr12	94797573	95191349	C	T	0.487	0.477	0.997	0.0533038	0.0086	6.006e-10	53386	77258	58749.1	NC_000012.12
rs34997336	chr12	123344569	123829116	G	A	0.78	0.79	0.996	-0.0580953	0.0105	3.159e-08	53386	77258	58749.1	NC_000012.12
rs35099862	chr12	123982657	124467204	C	A	0.651	0.662	1	-0.0501992	0.009	2.914e-08	53386	77258	58749.1	NC_000012.12
rs55742290	chr12	122981564	123466111	C	T	0.312	0.298	0.994	0.0587971	0.0094	3.62e-10	53386	77258	58749.1	NC_000012.12
rs56041971	chr12	123996319	124480866	G	A	0.651	0.663	0.997	-0.050704	0.0091	2.308e-08	53386	77258	58749.1	NC_000012.12
rs10160863	chr12	71847057	72240837	C	A	0.898	0.906	0.989	-0.0866042	0.0145	2.313e-09	53386	77258	58749.1	NC_000012.12
rs10160905	chr12	71879194	72272974	T	G	0.897	0.905	0.987	-0.0872041	0.0144	1.613e-09	53386	77258	58749.1	NC_000012.12
rs10467176	chr12	71893108	72286888	A	G	0.898	0.906	0.986	-0.0873023	0.0145	1.747e-09	53386	77258	58749.1	NC_000012.12
rs10506643	chr12	71927834	72321614	A	G	0.899	0.906	0.975	-0.0858956	0.0146	4.394e-09	53386	77258	58749.1	NC_000012.12
rs10732573	chr12	123259336	123743883	G	C	0.272	0.256	1	0.0712038	0.0098	3.136e-13	53386	77258	58749.1	NC_000012.12
rs10734900	chr12	123258898	123743445	G	A	0.271	0.256	0.998	0.0709989	0.0098	3.668e-13	53386	77258	58749.1	NC_000012.12
rs10734901	chr12	123258900	123743447	G	A	0.272	0.256	0.998	0.0709989	0.0098	3.786e-13	53386	77258	58749.1	NC_000012.12
rs10735361	chr12	99087787	99481565	C	T	0.368	0.378	1	-0.0490957	0.0089	3.18e-08	53386	77258	58749.1	NC_000012.12
rs10735362	chr12	99101208	99494986	T	C	0.371	0.381	1	-0.0497997	0.0089	2.013e-08	53386	77258	58749.1	NC_000012.12
rs10744147	chr12	123159182	123643729	A	G	0.219	0.207	1	0.0622045	0.0105	3.115e-09	53386	77258	58749.1	NC_000012.12
rs10744148	chr12	123211371	123695918	C	T	0.231	0.218	0.999	0.0656005	0.0103	2.159e-10	53386	77258	58749.1	NC_000012.12
rs10744149	chr12	123223943	123708490	T	A	0.231	0.218	0.998	0.064701	0.0103	3.77e-10	53386	77258	58749.1	NC_000012.12
rs10744150	chr12	123237067	123721614	A	C	0.272	0.256	1	0.0716041	0.0098	2.291e-13	53386	77258	58749.1	NC_000012.12
rs10744151	chr12	123239188	123723735	G	C	0.272	0.256	1	0.0712969	0.0098	2.881e-13	53386	77258	58749.1	NC_000012.12
rs10745693	chr12	94784758	95178534	A	C	0.629	0.638	1	-0.0503043	0.0089	1.569e-08	53386	77258	58749.1	NC_000012.12
rs10745694	chr12	94787702	95181478	T	C	0.655	0.662	0.993	-0.0540972	0.0091	2.806e-09	53386	77258	58749.1	NC_000012.12
rs10745699	chr12	94811687	95205463	G	T	0.584	0.594	1	-0.0542028	0.0087	4.787e-10	53386	77258	58749.1	NC_000012.12
rs10745839	chr12	99078648	99472426	C	T	0.369	0.379	0.999	-0.0494949	0.0089	2.555e-08	53386	77258	58749.1	NC_000012.12
rs10745840	chr12	99083046	99476824	G	A	0.369	0.379	1	-0.0492007	0.0089	2.918e-08	53386	77258	58749.1	NC_000012.12
rs10745841	chr12	99099957	99493735	G	C	0.37	0.38	1	-0.0497997	0.0089	2.083e-08	53386	77258	58749.1	NC_000012.12
rs10745842	chr12	99101061	99494839	C	T	0.371	0.381	1	-0.0497051	0.0089	2.095e-08	53386	77258	58749.1	NC_000012.12
rs10745843	chr12	99102252	99496030	G	A	0.369	0.379	1	-0.0490012	0.0089	3.421e-08	53386	77258	58749.1	NC_000012.12
rs10772995	chr12	123187214	123671761	T	C	0.226	0.213	0.997	0.0673034	0.0104	1.104e-10	53386	77258	58749.1	NC_000012.12
rs10772996	chr12	123212984	123697531	T	C	0.231	0.218	0.999	0.0654038	0.0103	2.343e-10	53386	77258	58749.1	NC_000012.12
rs10772997	chr12	123235333	123719880	C	A	0.272	0.256	1	0.0715017	0.0098	2.517e-13	53386	77258	58749.1	NC_000012.12
rs10772998	chr12	123236630	123721177	T	G	0.232	0.22	1	0.0636037	0.0103	6.488e-10	53386	77258	58749.1	NC_000012.12
rs10772999	chr12	123243683	123728230	G	A	0.272	0.256	0.999	0.0712969	0.0098	2.801e-13	53386	77258	58749.1	NC_000012.12
rs10773001	chr12	123256653	123741200	A	G	0.232	0.22	1	0.0636037	0.0103	6.379e-10	53386	77258	58749.1	NC_000012.12
rs10773002	chr12	123262414	123746961	A	T	0.272	0.257	0.999	0.0708964	0.0098	3.769e-13	53386	77258	58749.1	NC_000012.12
rs10773008	chr12	123316273	123800820	A	G	0.22	0.209	1	0.0577971	0.0105	3.382e-08	53386	77258	58749.1	NC_000012.12
rs10773921	chr12	123057059	123541606	C	T	0.314	0.299	0.997	0.0582972	0.0093	4.435e-10	53386	77258	58749.1	NC_000012.12
rs10777617	chr12	94783625	95177401	G	T	0.584	0.594	1	-0.0544034	0.0087	4.578e-10	53386	77258	58749.1	NC_000012.12
rs10777621	chr12	94800344	95194120	T	A	0.627	0.635	1	-0.0486022	0.0089	4.822e-08	53386	77258	58749.1	NC_000012.12
rs10777626	chr12	94810881	95204657	G	T	0.583	0.593	1	-0.0544034	0.0087	4.311e-10	53386	77258	58749.1	NC_000012.12
rs10777627	chr12	94817844	95211620	G	C	0.627	0.635	0.998	-0.0486022	0.0089	4.79e-08	53386	77258	58749.1	NC_000012.12
rs10777631	chr12	94823921	95217697	G	A	0.658	0.664	0.991	-0.0505041	0.0091	3.069e-08	53386	77258	58749.1	NC_000012.12
rs10777956	chr12	99100580	99494358	A	G	0.37	0.38	1	-0.0499994	0.0089	1.746e-08	53386	77258	58749.1	NC_000012.12
rs10777957	chr12	99106342	99500120	C	T	0.37	0.38	1	-0.0494949	0.0089	2.396e-08	53386	77258	58749.1	NC_000012.12
rs10846478	chr12	123182401	123666948	A	G	0.226	0.213	0.997	0.0673034	0.0104	1.106e-10	53386	77258	58749.1	NC_000012.12
rs10846486	chr12	123225380	123709927	G	A	0.231	0.218	0.999	0.0645041	0.0103	4.36e-10	53386	77258	58749.1	NC_000012.12
rs10846487	chr12	123241587	123726134	A	G	0.232	0.22	1	0.0633034	0.0103	7.877e-10	53386	77258	58749.1	NC_000012.12
rs10846489	chr12	123259380	123743927	G	A	0.33	0.316	0.997	0.0522983	0.0092	1.377e-08	53386	77258	58749.1	NC_000012.12
rs10846491	chr12	123268945	123753492	C	G	0.232	0.22	1	0.0636037	0.0103	6.458e-10	53386	77258	58749.1	NC_000012.12
rs10846515	chr12	123317125	123801672	T	G	0.22	0.209	1	0.0579009	0.0105	3.189e-08	53386	77258	58749.1	NC_000012.12
rs10848428	chr12	123087948	123572495	C	T	0.312	0.297	0.997	0.060201	0.0094	1.324e-10	53386	77258	58749.1	NC_000012.12
rs1606	chr14	103694944	104161281	G	A	0.663	0.674	0.996	-0.0591027	0.0092	1.272e-10	53386	77258	58749.1	NC_000014.9
rs1040813	chr14	103840359	104306696	T	C	0.582	0.593	0.986	-0.0577986	0.0088	4.989e-11	53386	77258	58749.1	NC_000014.9
rs1155751	chr14	103820210	104286547	C	G	0.586	0.597	0.997	-0.0577033	0.0088	4.777e-11	53386	77258	58749.1	NC_000014.9
rs1187416	chr14	103845128	104311465	A	G	0.581	0.593	0.981	-0.0580953	0.0088	4.278e-11	53386	77258	58749.1	NC_000014.9
rs1187417	chr14	103843688	104310025	C	T	0.653	0.665	0.987	-0.065798	0.0092	6.288e-13	53386	77258	58749.1	NC_000014.9
rs1475007	chr14	103830810	104297147	A	G	0.582	0.593	0.996	-0.0579999	0.0088	3.406e-11	53386	77258	58749.1	NC_000014.9
rs1535097	chr14	103750312	104216649	C	T	0.581	0.592	0.995	-0.0571949	0.0088	6.677e-11	53386	77258	58749.1	NC_000014.9
rs1535098	chr14	103750176	104216513	T	A	0.581	0.592	0.994	-0.0570996	0.0088	6.85e-11	53386	77258	58749.1	NC_000014.9
rs1535099	chr14	103727941	104194278	C	T	0.415	0.405	0.975	0.0540999	0.0089	1.072e-09	53386	77258	58749.1	NC_000014.9
rs1547604	chr14	103804322	104270659	A	T	0.525	0.536	0.991	-0.0497051	0.0087	9.399e-09	53386	77258	58749.1	NC_000014.9
rs1799796	chr14	103699590	104165927	T	C	0.663	0.673	0.994	-0.0589966	0.0092	1.476e-10	53386	77258	58749.1	NC_000014.9
rs1955660	chr14	103763648	104229985	C	T	0.53	0.54	0.992	-0.0486022	0.0087	2.018e-08	53386	77258	58749.1	NC_000014.9
rs1997913	chr14	103747623	104213960	C	T	0.581	0.592	0.994	-0.0570043	0.0088	7.795e-11	53386	77258	58749.1	NC_000014.9
rs2024667	chr14	103745192	104211529	T	G	0.581	0.592	0.993	-0.0571949	0.0088	6.687e-11	53386	77258	58749.1	NC_000014.9
rs2024669	chr14	103809265	104275602	G	C	0.525	0.536	0.99	-0.0499048	0.0087	8.261e-09	53386	77258	58749.1	NC_000014.9
rs2144079	chr14	103792547	104258884	C	T	0.525	0.536	0.992	-0.0497051	0.0086	9.138e-09	53386	77258	58749.1	NC_000014.9
rs2144080	chr14	103792424	104258761	A	C	0.525	0.536	0.992	-0.0497051	0.0086	9.184e-09	53386	77258	58749.1	NC_000014.9
rs2223937	chr14	103820043	104286380	A	G	0.582	0.593	0.997	-0.0582013	0.0087	2.93e-11	53386	77258	58749.1	NC_000014.9
rs2273175	chr14	103693804	104160141	T	C	0.663	0.673	0.997	-0.0589011	0.0092	1.468e-10	53386	77258	58749.1	NC_000014.9
rs2274267	chr14	103563112	104029449	G	A	0.711	0.722	1	-0.0618967	0.0095	8.622e-11	53386	77258	58749.1	NC_000014.9
rs2295140	chr14	103749956	104216293	C	T	0.524	0.535	0.992	-0.0486967	0.0086	1.82e-08	53386	77258	58749.1	NC_000014.9
rs2295141	chr14	103746612	104212949	T	C	0.581	0.592	0.993	-0.0570996	0.0088	7.51e-11	53386	77258	58749.1	NC_000014.9
rs2295145	chr14	103735967	104202304	G	A	0.58	0.592	0.991	-0.0561049	0.0088	1.648e-10	53386	77258	58749.1	NC_000014.9
rs2295146	chr14	103733019	104199356	C	T	0.599	0.609	0.996	-0.0582967	0.0088	4.056e-11	53386	77258	58749.1	NC_000014.9
rs2295147	chr14	103729327	104195664	C	T	0.534	0.544	0.997	-0.0490012	0.0086	1.426e-08	53386	77258	58749.1	NC_000014.9
rs2295148	chr14	103729273	104195610	T	C	0.524	0.534	0.998	-0.0490012	0.0086	1.391e-08	53386	77258	58749.1	NC_000014.9
rs2295151	chr14	103726762	104193099	C	G	0.519	0.529	0.991	-0.0478046	0.0087	3.308e-08	53386	77258	58749.1	NC_000014.9
rs2295152	chr14	103714107	104180444	C	T	0.66	0.671	0.982	-0.0600048	0.0092	8.191e-11	53386	77258	58749.1	NC_000014.9
rs2296482	chr14	103563482	104029819	T	G	0.711	0.722	1	-0.0618967	0.0095	8.794e-11	53386	77258	58749.1	NC_000014.9
rs2368558	chr14	103764181	104230518	A	G	0.525	0.535	0.991	-0.0492007	0.0087	1.32e-08	53386	77258	58749.1	NC_000014.9
rs2368559	chr14	103764198	104230535	C	T	0.525	0.535	0.991	-0.0492007	0.0087	1.275e-08	53386	77258	58749.1	NC_000014.9
rs2368560	chr14	103806974	104273311	C	T	0.586	0.597	0.997	-0.0573961	0.0088	5.689e-11	53386	77258	58749.1	NC_000014.9
rs2403194	chr14	103545092	104011429	G	A	0.714	0.723	0.974	-0.0557982	0.0097	8.086e-09	53386	77258	58749.1	NC_000014.9
rs2403197	chr14	103587427	104053764	C	T	0.707	0.718	0.993	-0.0635044	0.0095	2.694e-11	53386	77258	58749.1	NC_000014.9
rs28533661	chr14	103839457	104305794	A	G	0.581	0.593	0.987	-0.0582967	0.0088	3.355e-11	53386	77258	58749.1	NC_000014.9
rs28612442	chr14	103850282	104316619	C	A	0.419	0.408	0.976	0.0580991	0.0088	4.755e-11	53386	77258	58749.1	NC_000014.9
rs28698555	chr14	103850149	104316486	C	A	0.419	0.408	0.976	0.0582029	0.0088	4.558e-11	53386	77258	58749.1	NC_000014.9
rs34000399	chr14	103635080	104101417	T	C	0.663	0.673	0.992	-0.0584981	0.0092	2.009e-10	53386	77258	58749.1	NC_000014.9
rs34026011	chr14	103584546	104050883	G	A	0.705	0.716	0.993	-0.063302	0.0095	2.785e-11	53386	77258	58749.1	NC_000014.9
rs34186780	chr14	103561258	104027595	T	G	0.715	0.726	0.997	-0.0628972	0.0096	5.339e-11	53386	77258	58749.1	NC_000014.9
rs34596177	chr14	103810844	104277181	T	A	0.654	0.666	0.998	-0.065499	0.0091	6.221e-13	53386	77258	58749.1	NC_000014.9
rs34633710	chr14	103543293	104009630	A	G	0.715	0.723	0.974	-0.0551956	0.0097	1.174e-08	53386	77258	58749.1	NC_000014.9
rs34813623	chr14	103796957	104263294	A	G	0.582	0.593	0.997	-0.0580953	0.0087	3.062e-11	53386	77258	58749.1	NC_000014.9
rs34843146	chr14	103613527	104079864	G	A	0.688	0.697	0.994	-0.0571949	0.0094	9.674e-10	53386	77258	58749.1	NC_000014.9
rs34896432	chr14	103561658	104027995	C	T	0.715	0.726	0.998	-0.0628014	0.0096	5.42e-11	53386	77258	58749.1	NC_000014.9
rs35011804	chr14	103685063	104151400	C	T	0.663	0.674	0.997	-0.0589011	0.0092	1.418e-10	53386	77258	58749.1	NC_000014.9
rs35026580	chr14	103576416	104042753	A	G	0.705	0.716	0.995	-0.0628972	0.0095	3.384e-11	53386	77258	58749.1	NC_000014.9
rs35085624	chr14	103810559	104276896	G	T	0.654	0.666	0.998	-0.065499	0.0091	6.159e-13	53386	77258	58749.1	NC_000014.9
rs35229468	chr14	103585720	104052057	C	T	0.707	0.718	0.993	-0.0631954	0.0095	3.354e-11	53386	77258	58749.1	NC_000014.9
rs35311561	chr14	103721790	104188127	G	A	0.713	0.722	0.939	-0.0680005	0.0099	6.803e-12	53386	77258	58749.1	NC_000014.9
rs35496194	chr14	103565014	104031351	C	T	0.711	0.722	0.999	-0.0618967	0.0095	8.955e-11	53386	77258	58749.1	NC_000014.9
rs35498576	chr14	103559556	104025893	T	C	0.713	0.725	0.996	-0.0625991	0.0096	6.379e-11	53386	77258	58749.1	NC_000014.9
rs35505672	chr14	103786999	104253336	T	C	0.582	0.593	0.998	-0.0582013	0.0087	2.84e-11	53386	77258	58749.1	NC_000014.9
rs35921969	chr14	103636951	104103288	G	A	0.663	0.673	0.992	-0.0584981	0.0092	2.123e-10	53386	77258	58749.1	NC_000014.9
rs55696130	chr14	103875527	104341864	A	G	0.431	0.422	0.979	0.0481995	0.0088	4.275e-08	53386	77258	58749.1	NC_000014.9
rs55751606	chr14	103562469	104028806	G	A	0.715	0.726	0.998	-0.0631954	0.0096	4.446e-11	53386	77258	58749.1	NC_000014.9
rs55824307	chr14	103804870	104271207	C	T	0.582	0.593	0.997	-0.0579046	0.0087	3.573e-11	53386	77258	58749.1	NC_000014.9
rs56168984	chr14	103723520	104189857	G	A	0.65	0.661	0.984	-0.062301	0.0091	9.043e-12	53386	77258	58749.1	NC_000014.9
rs57072546	chr14	103597386	104063723	T	C	0.688	0.698	0.994	-0.0573961	0.0094	8.536e-10	53386	77258	58749.1	NC_000014.9
rs2887282	chr14	103814397	104280734	T	C	0.582	0.593	0.996	-0.0580953	0.0088	3.288e-11	53386	77258	58749.1	NC_000014.9
rs3212024	chr14	103714398	104180735	G	A	0.66	0.67	0.982	-0.0598986	0.0092	8.734e-11	53386	77258	58749.1	NC_000014.9
rs3212038	chr14	103711849	104178186	A	G	0.66	0.67	0.983	-0.0594953	0.0092	1.168e-10	53386	77258	58749.1	NC_000014.9
rs3212076	chr14	103704459	104170796	T	C	0.663	0.673	0.991	-0.0589966	0.0092	1.563e-10	53386	77258	58749.1	NC_000014.9
rs3212090	chr14	103702526	104168863	C	T	0.663	0.673	0.993	-0.058795	0.0092	1.709e-10	53386	77258	58749.1	NC_000014.9
rs3742365	chr14	103731914	104198251	T	C	0.588	0.599	0.996	-0.0571949	0.0088	7.347e-11	53386	77258	58749.1	NC_000014.9
rs3742366	chr14	103732014	104198351	T	C	0.649	0.66	0.994	-0.0611948	0.0091	1.637e-11	53386	77258	58749.1	NC_000014.9
rs3742369	chr14	103784939	104251276	T	C	0.587	0.598	0.998	-0.0577986	0.0088	4.358e-11	53386	77258	58749.1	NC_000014.9
rs3818085	chr14	103749648	104215985	C	T	0.581	0.592	0.994	-0.0570043	0.0088	7.412e-11	53386	77258	58749.1	NC_000014.9
rs3861678	chr14	103855689	104322026	A	G	0.349	0.337	0.976	0.066602	0.0092	3.997e-13	53386	77258	58749.1	NC_000014.9
rs4525427	chr14	103606456	104072793	C	A	0.689	0.698	0.993	-0.0573961	0.0094	8.889e-10	53386	77258	58749.1	NC_000014.9
rs4900590	chr14	103680084	104146421	C	T	0.663	0.673	0.996	-0.0589011	0.0092	1.435e-10	53386	77258	58749.1	NC_000014.9
rs4900591	chr14	103688541	104154878	G	A	0.663	0.674	0.998	-0.0589966	0.0092	1.323e-10	53386	77258	58749.1	NC_000014.9
rs4900592	chr14	103710761	104177098	G	T	0.663	0.673	0.984	-0.0606952	0.0092	5.114e-11	53386	77258	58749.1	NC_000014.9
rs4900594	chr14	103784669	104251006	C	T	0.587	0.598	0.998	-0.0577033	0.0088	4.593e-11	53386	77258	58749.1	NC_000014.9
rs4900595	chr14	103791717	104258054	A	G	0.582	0.593	0.998	-0.0582967	0.0087	2.591e-11	53386	77258	58749.1	NC_000014.9
rs4900597	chr14	103800327	104266664	C	T	0.654	0.666	0.998	-0.0655951	0.0091	5.584e-13	53386	77258	58749.1	NC_000014.9
rs4900598	chr14	103815204	104281541	T	C	0.582	0.593	0.996	-0.0579999	0.0088	3.423e-11	53386	77258	58749.1	NC_000014.9
rs4900599	chr14	103817107	104283444	G	T	0.654	0.666	0.996	-0.0657019	0.0091	5.896e-13	53386	77258	58749.1	NC_000014.9
rs4900600	chr14	103825502	104291839	A	G	0.582	0.594	0.996	-0.0577033	0.0088	4.476e-11	53386	77258	58749.1	NC_000014.9
rs4906335	chr14	103554804	104021141	C	A	0.713	0.724	0.992	-0.0618967	0.0096	1.125e-10	53386	77258	58749.1	NC_000014.9
rs4906336	chr14	103566928	104033265	C	G	0.712	0.723	0.998	-0.062301	0.0095	6.79e-11	53386	77258	58749.1	NC_000014.9
rs4906337	chr14	103574077	104040414	C	A	0.705	0.716	0.996	-0.0626949	0.0095	3.859e-11	53386	77258	58749.1	NC_000014.9
rs4906338	chr14	103584020	104050357	A	G	0.705	0.716	0.993	-0.063302	0.0095	2.815e-11	53386	77258	58749.1	NC_000014.9
rs4906347	chr14	103618504	104084841	C	T	0.676	0.684	0.983	-0.051904	0.0093	2.366e-08	53386	77258	58749.1	NC_000014.9
rs4906350	chr14	103645457	104111794	C	T	0.663	0.673	0.993	-0.0584981	0.0092	2.08e-10	53386	77258	58749.1	NC_000014.9
rs4906356	chr14	103672364	104138701	C	T	0.663	0.674	0.996	-0.0586042	0.0092	1.861e-10	53386	77258	58749.1	NC_000014.9
rs4906363	chr14	103743902	104210239	G	A	0.654	0.666	0.994	-0.0643999	0.0091	1.669e-12	53386	77258	58749.1	NC_000014.9
rs4906364	chr14	103748005	104214342	C	G	0.654	0.665	0.995	-0.0643999	0.0091	1.59e-12	53386	77258	58749.1	NC_000014.9
rs4906365	chr14	103762893	104229230	G	C	0.574	0.585	0.984	-0.0582967	0.0088	3.24e-11	53386	77258	58749.1	NC_000014.9
rs4906368	chr14	103776060	104242397	A	C	0.525	0.536	0.993	-0.0494004	0.0086	1.124e-08	53386	77258	58749.1	NC_000014.9
rs4906371	chr14	103790595	104256932	G	A	0.582	0.593	0.998	-0.0580953	0.0087	2.962e-11	53386	77258	58749.1	NC_000014.9
rs4906372	chr14	103799326	104265663	A	C	0.582	0.593	0.997	-0.0579999	0.0087	3.244e-11	53386	77258	58749.1	NC_000014.9
rs4906373	chr14	103803471	104269808	A	G	0.582	0.593	0.997	-0.0579999	0.0087	3.3e-11	53386	77258	58749.1	NC_000014.9
rs4906374	chr14	103803663	104270000	A	T	0.45	0.459	0.92	-0.052199	0.009	7.071e-09	53386	77258	58749.1	NC_000014.9
rs4906376	chr14	103805828	104272165	A	C	0.654	0.666	0.998	-0.065499	0.0091	6.261e-13	53386	77258	58749.1	NC_000014.9
rs4906377	chr14	103812519	104278856	G	A	0.654	0.666	0.998	-0.065798	0.0091	4.979e-13	53386	77258	58749.1	NC_000014.9
rs4906378	chr14	103817108	104283445	C	T	0.654	0.666	0.996	-0.0657019	0.0091	5.797e-13	53386	77258	58749.1	NC_000014.9
rs4906379	chr14	103849154	104315491	A	G	0.347	0.335	0.982	0.0656005	0.0092	8.716e-13	53386	77258	58749.1	NC_000014.9
rs10083367	chr14	103847846	104314183	C	G	0.419	0.407	0.977	0.0579953	0.0088	5.168e-11	53386	77258	58749.1	NC_000014.9
rs10083370	chr14	103847845	104314182	G	A	0.419	0.408	0.977	0.0579953	0.0088	5.261e-11	53386	77258	58749.1	NC_000014.9
rs10129899	chr14	103864095	104330432	C	A	0.492	0.484	0.914	0.0507026	0.009	1.958e-08	53386	77258	58749.1	NC_000014.9
rs10132641	chr14	103871921	104338258	A	G	0.377	0.367	0.963	0.0577027	0.0091	2.194e-10	53386	77258	58749.1	NC_000014.9
rs10431750	chr14	103573728	104040065	T	C	0.704	0.715	0.996	-0.0625991	0.0095	4.243e-11	53386	77258	58749.1	NC_000014.9
rs10459574	chr14	103616705	104083042	C	G	0.719	0.727	0.965	-0.054604	0.0098	2.315e-08	53386	77258	58749.1	NC_000014.9
rs10873538	chr14	103789232	104255569	T	G	0.654	0.666	0.995	-0.0665031	0.0091	3.01e-13	53386	77258	58749.1	NC_000014.9
rs10873539	chr14	103850708	104317045	C	T	0.419	0.408	0.975	0.0580991	0.0088	4.91e-11	53386	77258	58749.1	NC_000014.9
rs11160758	chr14	103750882	104217219	G	A	0.581	0.592	0.995	-0.0571949	0.0088	6.672e-11	53386	77258	58749.1	NC_000014.9
rs11160759	chr14	103765205	104231542	C	T	0.582	0.593	0.996	-0.0575973	0.0088	4.664e-11	53386	77258	58749.1	NC_000014.9
rs11160760	chr14	103782601	104248938	G	T	0.582	0.593	0.998	-0.0579999	0.0087	3.165e-11	53386	77258	58749.1	NC_000014.9
rs11160761	chr14	103788519	104254856	A	T	0.582	0.593	0.998	-0.0582013	0.0087	2.877e-11	53386	77258	58749.1	NC_000014.9
rs11160762	chr14	103788746	104255083	G	A	0.582	0.593	0.998	-0.0582013	0.0087	2.733e-11	53386	77258	58749.1	NC_000014.9
rs11160763	chr14	103824942	104291279	A	G	0.873	0.88	0.9	-0.0759959	0.0138	3.945e-08	53386	77258	58749.1	NC_000014.9
rs11160765	chr14	103833393	104299730	T	C	0.582	0.593	0.994	-0.0575973	0.0088	4.994e-11	53386	77258	58749.1	NC_000014.9
rs11160766	chr14	103833540	104299877	A	G	0.525	0.536	0.983	-0.0497051	0.0087	1.058e-08	53386	77258	58749.1	NC_000014.9
rs11160767	chr14	103850396	104316733	G	A	0.419	0.408	0.976	0.0580991	0.0088	4.983e-11	53386	77258	58749.1	NC_000014.9
rs11540512	chr14	103681040	104147377	C	T	0.663	0.674	0.997	-0.058795	0.0092	1.583e-10	53386	77258	58749.1	NC_000014.9
rs11623546	chr14	103802761	104269098	A	G	0.582	0.593	0.997	-0.0579046	0.0087	3.592e-11	53386	77258	58749.1	NC_000014.9
rs11624184	chr14	103774661	104240998	T	C	0.582	0.593	0.997	-0.0582967	0.0087	2.741e-11	53386	77258	58749.1	NC_000014.9
rs11625740	chr14	103755469	104221806	C	A	0.586	0.597	0.995	-0.0571949	0.0088	7.141e-11	53386	77258	58749.1	NC_000014.9
rs11626377	chr14	103768020	104234357	G	A	0.582	0.593	0.996	-0.0577986	0.0088	4.041e-11	53386	77258	58749.1	NC_000014.9
rs11627258	chr14	103765093	104231430	T	C	0.525	0.536	0.993	-0.0490957	0.0086	1.4e-08	53386	77258	58749.1	NC_000014.9
rs11628240	chr14	103751798	104218135	A	G	0.581	0.592	0.995	-0.0573008	0.0088	5.815e-11	53386	77258	58749.1	NC_000014.9
rs11628332	chr14	103774804	104241141	C	T	0.582	0.593	0.997	-0.0579999	0.0087	3.281e-11	53386	77258	58749.1	NC_000014.9
rs11628481	chr14	103775162	104241499	C	T	0.582	0.593	0.997	-0.0579999	0.0087	3.335e-11	53386	77258	58749.1	NC_000014.9
rs11628787	chr14	103857647	104323984	G	A	0.476	0.465	0.959	0.0507026	0.0088	8.135e-09	53386	77258	58749.1	NC_000014.9
rs11844466	chr14	103600085	104066422	G	A	0.688	0.698	0.994	-0.0573961	0.0094	8.697e-10	53386	77258	58749.1	NC_000014.9
rs11846404	chr14	103689771	104156108	C	G	0.663	0.674	0.998	-0.0589966	0.0092	1.266e-10	53386	77258	58749.1	NC_000014.9
rs11846838	chr14	103718400	104184737	G	A	0.662	0.673	0.977	-0.0622052	0.0093	1.938e-11	53386	77258	58749.1	NC_000014.9
rs11847468	chr14	103753958	104220295	G	A	0.581	0.592	0.995	-0.0573961	0.0088	5.382e-11	53386	77258	58749.1	NC_000014.9
rs11851000	chr14	103603660	104069997	C	T	0.688	0.697	0.993	-0.0577033	0.0094	6.949e-10	53386	77258	58749.1	NC_000014.9
rs11851616	chr14	103599263	104065600	G	A	0.689	0.698	0.994	-0.0573961	0.0094	8.366e-10	53386	77258	58749.1	NC_000014.9
rs12147645	chr14	103633871	104100208	T	A	0.663	0.673	0.991	-0.0586042	0.0092	1.961e-10	53386	77258	58749.1	NC_000014.9
rs12147741	chr14	103795086	104261423	T	C	0.605	0.616	0.992	-0.0579046	0.0089	6.473e-11	53386	77258	58749.1	NC_000014.9
rs12432904	chr14	103345983	103812320	G	T	0.665	0.652	0.974	0.0535976	0.0092	5.464e-09	53386	77258	58749.1	NC_000014.9
rs12433009	chr14	103730068	104196405	C	G	0.532	0.542	0.992	-0.0492953	0.0087	1.289e-08	53386	77258	58749.1	NC_000014.9
rs12433109	chr14	103730270	104196607	G	A	0.593	0.604	0.991	-0.0591027	0.0088	2.044e-11	53386	77258	58749.1	NC_000014.9
rs12434686	chr14	103849696	104316033	C	T	0.419	0.408	0.977	0.0582029	0.0088	4.653e-11	53386	77258	58749.1	NC_000014.9
rs12437066	chr14	103770507	104236844	A	C	0.525	0.536	0.993	-0.0492953	0.0086	1.173e-08	53386	77258	58749.1	NC_000014.9
rs12588489	chr14	103766677	104233014	A	G	0.582	0.593	0.996	-0.0577033	0.0088	4.212e-11	53386	77258	58749.1	NC_000014.9
rs12588797	chr14	103833683	104300020	T	C	0.654	0.666	0.995	-0.0652961	0.0091	7.911e-13	53386	77258	58749.1	NC_000014.9
rs12590968	chr14	103670296	104136633	G	C	0.663	0.674	0.995	-0.0584027	0.0092	2.099e-10	53386	77258	58749.1	NC_000014.9
rs12878678	chr14	103853393	104319730	T	C	0.581	0.592	0.973	-0.0582967	0.0089	4.642e-11	53386	77258	58749.1	NC_000014.9
rs12878682	chr14	103767290	104233627	G	C	0.582	0.593	0.996	-0.0577986	0.0088	3.994e-11	53386	77258	58749.1	NC_000014.9
rs12878868	chr14	103767388	104233725	G	A	0.582	0.593	0.996	-0.0577986	0.0088	4.096e-11	53386	77258	58749.1	NC_000014.9
rs12879501	chr14	103806297	104272634	G	T	0.583	0.594	0.995	-0.0575973	0.0088	4.734e-11	53386	77258	58749.1	NC_000014.9
rs12879529	chr14	103841217	104307554	G	A	0.654	0.666	0.986	-0.0659048	0.0092	6.436e-13	53386	77258	58749.1	NC_000014.9
rs12879612	chr14	103767281	104233618	T	A	0.587	0.598	0.996	-0.0573961	0.0088	5.917e-11	53386	77258	58749.1	NC_000014.9
rs12880167	chr14	103834492	104300829	C	T	0.582	0.593	0.992	-0.0575973	0.0088	5.097e-11	53386	77258	58749.1	NC_000014.9
rs12880233	chr14	103800996	104267333	A	G	0.582	0.593	0.997	-0.0580953	0.0087	3.115e-11	53386	77258	58749.1	NC_000014.9
rs12880368	chr14	103800953	104267290	C	T	0.587	0.598	0.997	-0.0577033	0.0088	4.613e-11	53386	77258	58749.1	NC_000014.9
rs12880413	chr14	103801070	104267407	A	G	0.582	0.593	0.997	-0.0580953	0.0087	3.177e-11	53386	77258	58749.1	NC_000014.9
rs12880821	chr14	103809712	104276049	C	T	0.587	0.598	0.996	-0.0570043	0.0088	8.349e-11	53386	77258	58749.1	NC_000014.9
rs12883337	chr14	103797800	104264137	G	C	0.654	0.666	0.998	-0.0657019	0.0091	5.428e-13	53386	77258	58749.1	NC_000014.9
rs12884809	chr14	103628983	104095320	G	A	0.648	0.658	0.991	-0.055703	0.0091	9.425e-10	53386	77258	58749.1	NC_000014.9
rs12885018	chr14	103807475	104273812	A	G	0.582	0.593	0.997	-0.0577986	0.0087	3.811e-11	53386	77258	58749.1	NC_000014.9
rs12885509	chr14	103806988	104273325	T	C	0.654	0.665	0.998	-0.065499	0.0091	6.136e-13	53386	77258	58749.1	NC_000014.9
rs12886363	chr14	103807449	104273786	T	C	0.587	0.598	0.997	-0.0568984	0.0088	8.647e-11	53386	77258	58749.1	NC_000014.9
rs12886637	chr14	103756555	104222892	C	T	0.654	0.666	0.997	-0.0649973	0.0091	9.875e-13	53386	77258	58749.1	NC_000014.9
rs12886840	chr14	103835377	104301714	T	A	0.582	0.593	0.992	-0.0580953	0.0088	3.587e-11	53386	77258	58749.1	NC_000014.9
rs12887734	chr14	103580497	104046834	G	T	0.705	0.716	0.994	-0.0631954	0.0095	2.889e-11	53386	77258	58749.1	NC_000014.9
rs12888002	chr14	103772310	104238647	T	C	0.654	0.666	0.997	-0.0649973	0.0091	9.684e-13	53386	77258	58749.1	NC_000014.9
rs12888993	chr14	103673689	104140026	C	T	0.663	0.674	0.996	-0.0586042	0.0092	1.862e-10	53386	77258	58749.1	NC_000014.9
rs12889403	chr14	103568409	104034746	C	T	0.711	0.722	0.998	-0.0617052	0.0095	1e-10	53386	77258	58749.1	NC_000014.9
rs12889721	chr14	103568526	104034863	C	T	0.712	0.723	0.996	-0.0605996	0.0096	2.208e-10	53386	77258	58749.1	NC_000014.9
rs12889731	chr14	103621145	104087482	C	T	0.689	0.698	0.992	-0.0579999	0.0094	6.022e-10	53386	77258	58749.1	NC_000014.9
rs12889993	chr14	103807957	104274294	A	G	0.582	0.593	0.997	-0.0577986	0.0087	3.843e-11	53386	77258	58749.1	NC_000014.9
rs12890354	chr14	103769525	104235862	C	A	0.654	0.666	0.997	-0.065104	0.0091	8.447e-13	53386	77258	58749.1	NC_000014.9
rs12890430	chr14	103827197	104293534	G	A	0.655	0.667	0.993	-0.065104	0.0091	1.003e-12	53386	77258	58749.1	NC_000014.9
rs12890820	chr14	103568512	104034849	T	C	0.712	0.722	0.996	-0.0611948	0.0096	1.53e-10	53386	77258	58749.1	NC_000014.9
rs12890822	chr14	103851704	104318041	C	T	0.653	0.665	0.98	-0.0665031	0.0092	4.262e-13	53386	77258	58749.1	NC_000014.9
rs12891175	chr14	103807829	104274166	T	C	0.582	0.593	0.997	-0.0579046	0.0087	3.625e-11	53386	77258	58749.1	NC_000014.9
rs12891360	chr14	103541822	104008159	C	T	0.715	0.724	0.971	-0.0544984	0.0097	1.912e-08	53386	77258	58749.1	NC_000014.9
rs12891399	chr14	103827196	104293533	T	C	0.655	0.667	0.993	-0.0652001	0.0091	9.199e-13	53386	77258	58749.1	NC_000014.9
rs12891477	chr14	103866422	104332759	C	T	0.625	0.635	0.968	-0.0591981	0.0091	7.189e-11	53386	77258	58749.1	NC_000014.9
rs12892038	chr14	103602292	104068629	G	A	0.689	0.698	0.993	-0.0575973	0.0094	7.429e-10	53386	77258	58749.1	NC_000014.9
rs12892186	chr14	103852450	104318787	C	T	0.586	0.597	0.974	-0.0577986	0.0089	7.286e-11	53386	77258	58749.1	NC_000014.9
rs12892189	chr14	103853652	104319989	C	A	0.648	0.66	0.971	-0.0668986	0.0092	3.477e-13	53386	77258	58749.1	NC_000014.9
rs12893623	chr14	103824476	104290813	A	G	0.654	0.666	0.997	-0.0655951	0.0091	6.07e-13	53386	77258	58749.1	NC_000014.9
rs12893668	chr14	103551456	104017793	G	A	0.711	0.721	0.974	-0.0601004	0.0097	4.871e-10	53386	77258	58749.1	NC_000014.9
rs12894254	chr14	103824612	104290949	G	C	0.582	0.594	0.996	-0.057502	0.0088	4.996e-11	53386	77258	58749.1	NC_000014.9
rs12894657	chr14	103722583	104188920	G	A	0.654	0.665	0.983	-0.0610034	0.0092	2.915e-11	53386	77258	58749.1	NC_000014.9
rs12894729	chr14	103568955	104035292	G	A	0.711	0.722	0.998	-0.0618009	0.0095	9.608e-11	53386	77258	58749.1	NC_000014.9
rs12896171	chr14	103669629	104135966	A	G	0.663	0.673	0.996	-0.0584981	0.0092	2.031e-10	53386	77258	58749.1	NC_000014.9
rs12897150	chr14	103853193	104319530	A	T	0.581	0.592	0.973	-0.0582013	0.0089	4.903e-11	53386	77258	58749.1	NC_000014.9
rs17791722	chr14	103819873	104286210	C	T	0.654	0.666	0.998	-0.0657019	0.0091	5.132e-13	53386	77258	58749.1	NC_000014.9
rs60249782	chr14	103594947	104061284	G	A	0.683	0.693	0.994	-0.0577986	0.0093	5.217e-10	53386	77258	58749.1	NC_000014.9
rs61637848	chr14	103629694	104096031	C	T	0.663	0.673	0.99	-0.0589011	0.0092	1.606e-10	53386	77258	58749.1	NC_000014.9
rs111688512	chr14	103843837	104310174	G	A	0.868	0.874	0.894	-0.0754027	0.0136	3.235e-08	53386	77258	58749.1	NC_000014.9
rs113202063	chr14	103601558	104067895	T	G	0.688	0.698	0.993	-0.0573961	0.0094	8.416e-10	53386	77258	58749.1	NC_000014.9
rs35346340	chr15	90884642	91427872	G	C	0.685	0.67	0.955	0.0694981	0.0094	1.878e-13	53386	77258	58749.1	NC_000015.10
rs4702	chr15	90883330	91426560	G	A	0.461	0.44	0.947	0.0843044	0.0089	2.794e-21	53386	77258	58749.1	NC_000015.10
rs1573643	chr15	90877743	91420973	T	C	0.677	0.662	0.952	0.0673034	0.0094	8.407e-13	53386	77258	58749.1	NC_000015.10
rs1573644	chr15	90878053	91421283	T	C	0.658	0.644	0.937	0.0657035	0.0093	2.033e-12	53386	77258	58749.1	NC_000015.10
rs1894400	chr15	90885725	91428955	C	T	0.686	0.671	0.953	0.0697965	0.0095	1.682e-13	53386	77258	58749.1	NC_000015.10
rs1894401	chr15	90885812	91429042	G	A	0.454	0.472	0.963	-0.0752948	0.0088	1.315e-17	53386	77258	58749.1	NC_000015.10
rs2071382	chr15	90884967	91428197	T	C	0.452	0.471	0.964	-0.0754027	0.0088	1.175e-17	53386	77258	58749.1	NC_000015.10
rs2071410	chr15	90877710	91420940	C	G	0.687	0.672	0.958	0.0708964	0.0094	5.829e-14	53386	77258	58749.1	NC_000015.10
rs2521501	chr15	90894158	91437388	A	T	0.69	0.675	0.935	0.0698991	0.0096	2.969e-13	53386	77258	58749.1	NC_000015.10
rs3759929	chr15	90866779	91410009	G	T	0.418	0.407	0.961	0.0569	0.0089	1.826e-10	53386	77258	58749.1	NC_000015.10
rs4932177	chr15	90863967	91407197	T	G	0.658	0.645	0.973	0.0594003	0.0092	9.731e-11	53386	77258	58749.1	NC_000015.10
rs4932178	chr15	90868426	91411656	C	T	0.657	0.644	0.976	0.0603987	0.0092	4.558e-11	53386	77258	58749.1	NC_000015.10
rs4932370	chr15	90861475	91404705	G	A	0.674	0.661	0.968	0.0582029	0.0093	4.248e-10	53386	77258	58749.1	NC_000015.10
rs4932371	chr15	90861558	91404788	T	C	0.655	0.643	0.974	0.0582972	0.0092	2.137e-10	53386	77258	58749.1	NC_000015.10
rs4932372	chr15	90864045	91407275	A	C	0.678	0.665	0.968	0.0603046	0.0093	1.054e-10	53386	77258	58749.1	NC_000015.10
rs4932373	chr15	90886057	91429287	A	C	0.687	0.671	0.951	0.0689009	0.0095	3.63e-13	53386	77258	58749.1	NC_000015.10
rs11539637	chr15	90885060	91428290	C	T	0.454	0.472	0.964	-0.0744973	0.0088	2.78e-17	53386	77258	58749.1	NC_000015.10
rs17514846	chr15	90873320	91416550	C	A	0.552	0.535	0.977	0.0735014	0.0088	4.997e-17	53386	77258	58749.1	NC_000015.10
rs10221243	chr17	46134944	44212310	G	A	0.793	0.788	0.963	0.061001	0.0108	1.746e-08	53386	77258	58749.1	NC_000017.11
rs10445333	chr17	45839143	43916509	A	G	0.799	0.793	0.992	0.061302	0.0107	1.181e-08	53386	77258	58749.1	NC_000017.11
rs10445334	chr17	45857460	43934826	T	G	0.799	0.793	0.987	0.0618004	0.0108	9.462e-09	53386	77258	58749.1	NC_000017.11
rs10445335	chr17	45857530	43934896	T	A	0.799	0.793	0.987	0.0618004	0.0108	9.421e-09	53386	77258	58749.1	NC_000017.11
rs10445336	chr17	45857582	43934948	A	G	0.799	0.793	0.987	0.061697	0.0108	1.033e-08	53386	77258	58749.1	NC_000017.11
rs10445337	chr17	45990034	44067400	T	C	0.799	0.793	0.975	0.0614995	0.0109	1.568e-08	53386	77258	58749.1	NC_000017.11
rs10445338	chr17	45990316	44067682	G	A	0.799	0.793	0.974	0.0614995	0.0109	1.553e-08	53386	77258	58749.1	NC_000017.11
rs10445362	chr17	45837188	43914554	C	A	0.799	0.793	0.992	0.061302	0.0107	1.14e-08	53386	77258	58749.1	NC_000017.11
rs10445363	chr17	45837192	43914558	G	A	0.799	0.793	0.992	0.061302	0.0107	1.141e-08	53386	77258	58749.1	NC_000017.11
rs10445364	chr17	45838990	43916356	G	A	0.799	0.793	0.992	0.061302	0.0107	1.141e-08	53386	77258	58749.1	NC_000017.11
rs10445369	chr17	45857410	43934776	A	G	0.799	0.793	0.987	0.0618004	0.0108	9.219e-09	53386	77258	58749.1	NC_000017.11
rs10445370	chr17	45857752	43935118	G	A	0.799	0.793	0.987	0.0618004	0.0108	9.407e-09	53386	77258	58749.1	NC_000017.11
rs10445371	chr17	45988044	44065410	G	A	0.799	0.793	0.975	0.0613961	0.0109	1.628e-08	53386	77258	58749.1	NC_000017.11
rs10451283	chr17	45736654	43814020	T	C	0.798	0.792	0.984	0.0624019	0.0108	7.216e-09	53386	77258	58749.1	NC_000017.11
rs10491143	chr17	45695882	43773248	A	T	0.799	0.793	0.981	0.0611045	0.0108	1.539e-08	53386	77258	58749.1	NC_000017.11
rs10491144	chr17	45695758	43773124	A	C	0.799	0.793	0.981	0.0611045	0.0108	1.541e-08	53386	77258	58749.1	NC_000017.11
rs10514879	chr17	45725605	43802971	C	T	0.799	0.793	0.984	0.0614995	0.0108	1.239e-08	53386	77258	58749.1	NC_000017.11
rs10514897	chr17	46040031	44117397	A	G	0.799	0.793	0.971	0.0611986	0.0109	1.873e-08	53386	77258	58749.1	NC_000017.11
rs10514898	chr17	46042270	44119636	A	C	0.799	0.793	0.971	0.061302	0.0109	1.884e-08	53386	77258	58749.1	NC_000017.11
rs10514901	chr17	46117369	44194735	G	T	0.799	0.793	0.967	0.0613961	0.0109	1.809e-08	53386	77258	58749.1	NC_000017.11
rs10514903	chr17	46129280	44206646	C	G	0.799	0.794	0.965	0.0614995	0.0109	1.836e-08	53386	77258	58749.1	NC_000017.11
rs10514904	chr17	46130521	44207887	C	T	0.798	0.793	0.963	0.0624019	0.0109	1.1e-08	53386	77258	58749.1	NC_000017.11
rs11079717	chr17	45757985	43835351	T	C	0.799	0.793	0.987	0.0628997	0.0108	5.438e-09	53386	77258	58749.1	NC_000017.11
rs11079718	chr17	45762585	43839951	A	T	0.8	0.794	0.98	0.0619038	0.0108	1.052e-08	53386	77258	58749.1	NC_000017.11
rs11079719	chr17	45762640	43840006	T	G	0.8	0.795	0.977	0.0618004	0.0109	1.285e-08	53386	77258	58749.1	NC_000017.11
rs11079720	chr17	45762650	43840016	G	A	0.801	0.795	0.978	0.0630969	0.0109	6.263e-09	53386	77258	58749.1	NC_000017.11
rs11079721	chr17	45762741	43840107	C	A	0.799	0.793	0.985	0.0627025	0.0108	6.099e-09	53386	77258	58749.1	NC_000017.11
rs11079723	chr17	45764363	43841729	T	C	0.799	0.793	0.987	0.0627964	0.0108	5.598e-09	53386	77258	58749.1	NC_000017.11
rs11079724	chr17	45764546	43841912	C	T	0.799	0.793	0.987	0.0627025	0.0108	5.692e-09	53386	77258	58749.1	NC_000017.11
rs11079725	chr17	45846568	43923934	T	C	0.799	0.793	0.991	0.0611986	0.0108	1.237e-08	53386	77258	58749.1	NC_000017.11
rs11079729	chr17	46038203	44115569	C	A	0.799	0.793	0.972	0.0614995	0.0109	1.676e-08	53386	77258	58749.1	NC_000017.11
rs11079733	chr17	46192598	44269964	T	A	0.799	0.793	0.952	0.0639977	0.011	5.335e-09	53386	77258	58749.1	NC_000017.11
rs11575895	chr17	45894419	43971785	A	G	0.799	0.793	0.982	0.0613961	0.0108	1.325e-08	53386	77258	58749.1	NC_000017.11
rs11575896	chr17	45894776	43972142	G	A	0.799	0.793	0.982	0.0614995	0.0108	1.315e-08	53386	77258	58749.1	NC_000017.11
rs12149995	chr17	46015435	44092801	G	A	0.799	0.793	0.969	0.0618004	0.0109	1.379e-08	53386	77258	58749.1	NC_000017.11
rs12150048	chr17	45750105	43827471	G	C	0.799	0.793	0.987	0.0625991	0.0108	6.401e-09	53386	77258	58749.1	NC_000017.11
rs12150064	chr17	46051041	44128407	C	A	0.799	0.793	0.97	0.061302	0.0109	1.853e-08	53386	77258	58749.1	NC_000017.11
rs12150087	chr17	46133622	44210988	C	G	0.799	0.793	0.965	0.0619038	0.0109	1.441e-08	53386	77258	58749.1	NC_000017.11
rs12150090	chr17	46038520	44115886	C	T	0.799	0.793	0.972	0.0611045	0.0109	2.044e-08	53386	77258	58749.1	NC_000017.11
rs12150091	chr17	45698876	43776242	A	G	0.799	0.793	0.981	0.0611986	0.0108	1.53e-08	53386	77258	58749.1	NC_000017.11
rs12150104	chr17	45938563	44015929	G	A	0.798	0.793	0.975	0.0608034	0.0108	2.132e-08	53386	77258	58749.1	NC_000017.11
rs12150111	chr17	45936572	44013938	A	G	0.799	0.793	0.976	0.0608034	0.0108	2.082e-08	53386	77258	58749.1	NC_000017.11
rs12150125	chr17	45909066	43986432	G	A	0.799	0.793	0.978	0.061302	0.0108	1.559e-08	53386	77258	58749.1	NC_000017.11
rs12150127	chr17	46064366	44141732	G	A	0.799	0.794	0.97	0.061001	0.0109	2.243e-08	53386	77258	58749.1	NC_000017.11
rs12150141	chr17	45697779	43775145	G	A	0.799	0.793	0.981	0.0611045	0.0108	1.576e-08	53386	77258	58749.1	NC_000017.11
rs12150162	chr17	46036852	44114218	T	C	0.799	0.793	0.972	0.0611986	0.0109	1.927e-08	53386	77258	58749.1	NC_000017.11
rs12150170	chr17	46013280	44090646	A	G	0.799	0.793	0.969	0.0614995	0.0109	1.674e-08	53386	77258	58749.1	NC_000017.11
rs12150195	chr17	45936897	44014263	T	C	0.798	0.793	0.976	0.0608034	0.0108	2.072e-08	53386	77258	58749.1	NC_000017.11
rs12150223	chr17	45866838	43944204	T	C	0.799	0.793	0.985	0.0618004	0.0108	9.799e-09	53386	77258	58749.1	NC_000017.11
rs12150229	chr17	45938080	44015446	A	G	0.799	0.793	0.974	0.0606999	0.0109	2.387e-08	53386	77258	58749.1	NC_000017.11
rs12150230	chr17	45938098	44015464	A	G	0.799	0.793	0.974	0.0608034	0.0109	2.277e-08	53386	77258	58749.1	NC_000017.11
rs12150235	chr17	45938379	44015745	A	G	0.798	0.793	0.975	0.0606999	0.0108	2.17e-08	53386	77258	58749.1	NC_000017.11
rs12150242	chr17	45938450	44015816	A	G	0.798	0.793	0.975	0.0606999	0.0108	2.158e-08	53386	77258	58749.1	NC_000017.11
rs12150254	chr17	46013089	44090455	T	C	0.799	0.793	0.969	0.0614995	0.0109	1.651e-08	53386	77258	58749.1	NC_000017.11
rs12150332	chr17	45747542	43824908	C	T	0.799	0.793	0.986	0.0624958	0.0108	6.624e-09	53386	77258	58749.1	NC_000017.11
rs12150336	chr17	46048338	44125704	C	T	0.799	0.793	0.97	0.0611986	0.0109	1.987e-08	53386	77258	58749.1	NC_000017.11
rs12150344	chr17	46066118	44143484	G	A	0.799	0.793	0.97	0.061001	0.0109	2.13e-08	53386	77258	58749.1	NC_000017.11
rs12150363	chr17	45748985	43826351	A	G	0.799	0.793	0.987	0.0627025	0.0108	6e-09	53386	77258	58749.1	NC_000017.11
rs12150390	chr17	45818862	43896228	T	C	0.799	0.793	0.993	0.0624019	0.0107	5.925e-09	53386	77258	58749.1	NC_000017.11
rs12150435	chr17	45699025	43776391	G	C	0.799	0.793	0.981	0.0611986	0.0108	1.501e-08	53386	77258	58749.1	NC_000017.11
rs12150438	chr17	46036597	44113963	C	T	0.799	0.793	0.972	0.0611986	0.0109	1.89e-08	53386	77258	58749.1	NC_000017.11
rs12150447	chr17	46050759	44128125	A	C	0.799	0.793	0.97	0.0611986	0.0109	1.953e-08	53386	77258	58749.1	NC_000017.11
rs12150451	chr17	45750065	43827431	A	G	0.799	0.793	0.987	0.0625991	0.0108	6.332e-09	53386	77258	58749.1	NC_000017.11
rs12150454	chr17	45698695	43776061	C	T	0.799	0.793	0.981	0.0611986	0.0108	1.507e-08	53386	77258	58749.1	NC_000017.11
rs12150455	chr17	45750142	43827508	A	G	0.799	0.793	0.987	0.0625991	0.0108	6.304e-09	53386	77258	58749.1	NC_000017.11
rs12150460	chr17	45936771	44014137	G	T	0.799	0.793	0.976	0.0608034	0.0108	2.082e-08	53386	77258	58749.1	NC_000017.11
rs12150464	chr17	45699005	43776371	C	T	0.799	0.793	0.981	0.0611986	0.0108	1.497e-08	53386	77258	58749.1	NC_000017.11
rs12150469	chr17	46015131	44092497	T	C	0.799	0.793	0.97	0.0613961	0.0109	1.771e-08	53386	77258	58749.1	NC_000017.11
rs12150515	chr17	46013319	44090685	G	T	0.799	0.793	0.969	0.0613961	0.0109	1.733e-08	53386	77258	58749.1	NC_000017.11
rs12150516	chr17	45867153	43944519	C	T	0.799	0.793	0.986	0.061697	0.0108	1.063e-08	53386	77258	58749.1	NC_000017.11
rs12150527	chr17	45909096	43986462	A	G	0.799	0.793	0.979	0.0613961	0.0108	1.447e-08	53386	77258	58749.1	NC_000017.11
rs12150542	chr17	46038364	44115730	G	A	0.799	0.793	0.972	0.0611986	0.0109	1.924e-08	53386	77258	58749.1	NC_000017.11
rs12150547	chr17	45698180	43775546	A	G	0.799	0.793	0.981	0.0611986	0.0108	1.52e-08	53386	77258	58749.1	NC_000017.11
rs12150551	chr17	46073554	44150920	T	C	0.799	0.793	0.97	0.061001	0.0109	2.203e-08	53386	77258	58749.1	NC_000017.11
rs12150558	chr17	46073790	44151156	T	C	0.799	0.793	0.97	0.061001	0.0109	2.204e-08	53386	77258	58749.1	NC_000017.11
rs12150570	chr17	46048852	44126218	G	A	0.799	0.793	0.97	0.0611986	0.0109	1.945e-08	53386	77258	58749.1	NC_000017.11
rs12150576	chr17	45938258	44015624	G	A	0.798	0.793	0.976	0.0608034	0.0108	2.13e-08	53386	77258	58749.1	NC_000017.11
rs12150604	chr17	45750855	43828221	T	A	0.799	0.793	0.987	0.0627025	0.0108	6.04e-09	53386	77258	58749.1	NC_000017.11
rs12150608	chr17	45698036	43775402	T	C	0.799	0.793	0.981	0.0611045	0.0108	1.556e-08	53386	77258	58749.1	NC_000017.11
rs12150610	chr17	45698113	43775479	T	C	0.799	0.793	0.981	0.0611045	0.0108	1.594e-08	53386	77258	58749.1	NC_000017.11
rs12150611	chr17	46072375	44149741	G	A	0.799	0.793	0.97	0.061001	0.0109	2.21e-08	53386	77258	58749.1	NC_000017.11
rs12150621	chr17	45761116	43838482	G	T	0.799	0.793	0.987	0.0627964	0.0108	5.651e-09	53386	77258	58749.1	NC_000017.11
rs12150625	chr17	46072082	44149448	C	G	0.799	0.793	0.97	0.061001	0.0109	2.198e-08	53386	77258	58749.1	NC_000017.11
rs12150627	chr17	46072171	44149537	C	G	0.799	0.793	0.97	0.061001	0.0109	2.216e-08	53386	77258	58749.1	NC_000017.11
rs12150628	chr17	46072215	44149581	C	T	0.799	0.793	0.97	0.061001	0.0109	2.212e-08	53386	77258	58749.1	NC_000017.11
rs12150658	chr17	45748939	43826305	G	A	0.799	0.793	0.986	0.0627025	0.0108	6.02e-09	53386	77258	58749.1	NC_000017.11
rs12150672	chr17	45749271	43826637	G	A	0.799	0.793	0.987	0.0627025	0.0108	5.995e-09	53386	77258	58749.1	NC_000017.11
rs12150683	chr17	45747482	43824848	A	G	0.799	0.793	0.986	0.0624958	0.0108	6.726e-09	53386	77258	58749.1	NC_000017.11
rs12185225	chr17	46036125	44113491	T	C	0.799	0.793	0.972	0.0611986	0.0109	1.916e-08	53386	77258	58749.1	NC_000017.11
rs12185233	chr17	45846288	43923654	G	C	0.799	0.793	0.991	0.0611045	0.0108	1.342e-08	53386	77258	58749.1	NC_000017.11
rs12185235	chr17	45846337	43923703	C	T	0.799	0.793	0.99	0.061302	0.0108	1.231e-08	53386	77258	58749.1	NC_000017.11
rs12185243	chr17	46037985	44115351	T	C	0.799	0.793	0.972	0.0611986	0.0109	1.911e-08	53386	77258	58749.1	NC_000017.11
rs12185268	chr17	45846317	43923683	A	G	0.799	0.793	0.991	0.0611045	0.0108	1.323e-08	53386	77258	58749.1	NC_000017.11
rs12373123	chr17	45846707	43924073	T	C	0.799	0.793	0.991	0.0613961	0.0108	1.112e-08	53386	77258	58749.1	NC_000017.11
rs12373124	chr17	45846853	43924219	T	C	0.8	0.794	0.987	0.061001	0.0108	1.577e-08	53386	77258	58749.1	NC_000017.11
rs12373139	chr17	45846764	43924130	G	A	0.799	0.793	0.991	0.0613961	0.0108	1.106e-08	53386	77258	58749.1	NC_000017.11
rs12373140	chr17	45846865	43924231	G	A	0.8	0.794	0.987	0.0611045	0.0108	1.559e-08	53386	77258	58749.1	NC_000017.11
rs12373142	chr17	45846834	43924200	C	G	0.8	0.794	0.987	0.0613961	0.0108	1.287e-08	53386	77258	58749.1	NC_000017.11
rs12373168	chr17	45846971	43924337	A	C	0.796	0.791	0.988	0.0627964	0.0107	4.817e-09	53386	77258	58749.1	NC_000017.11
rs12943085	chr17	45757116	43834482	G	A	0.799	0.793	0.987	0.0627964	0.0108	5.748e-09	53386	77258	58749.1	NC_000017.11
rs12948216	chr17	45759307	43836673	C	T	0.799	0.793	0.987	0.0628997	0.0108	5.409e-09	53386	77258	58749.1	NC_000017.11
rs16940633	chr17	45633005	43710371	G	A	0.799	0.793	0.975	0.0614995	0.0109	1.459e-08	53386	77258	58749.1	NC_000017.11
rs16940665	chr17	45830530	43907896	T	C	0.799	0.793	0.993	0.0618004	0.0107	8.398e-09	53386	77258	58749.1	NC_000017.11
rs16940668	chr17	45830600	43907966	G	A	0.799	0.793	0.993	0.0618004	0.0107	8.341e-09	53386	77258	58749.1	NC_000017.11
rs16940671	chr17	45830785	43908151	C	T	0.8	0.794	0.99	0.0613961	0.0108	1.207e-08	53386	77258	58749.1	NC_000017.11
rs16940672	chr17	45830786	43908152	C	T	0.8	0.794	0.99	0.061302	0.0108	1.216e-08	53386	77258	58749.1	NC_000017.11
rs16940674	chr17	45833141	43910507	C	T	0.799	0.793	0.993	0.061697	0.0107	8.917e-09	53386	77258	58749.1	NC_000017.11
rs16940676	chr17	45833670	43911036	G	A	0.799	0.793	0.993	0.061697	0.0107	8.949e-09	53386	77258	58749.1	NC_000017.11
rs16940677	chr17	45834532	43911898	C	T	0.799	0.793	0.992	0.0622985	0.0107	6.679e-09	53386	77258	58749.1	NC_000017.11
rs16940681	chr17	45834793	43912159	G	C	0.8	0.793	0.992	0.0619038	0.0107	8.345e-09	53386	77258	58749.1	NC_000017.11
rs16940799	chr17	46025567	44102933	T	C	0.799	0.793	0.971	0.0611045	0.0109	2.022e-08	53386	77258	58749.1	NC_000017.11
rs16940806	chr17	46026460	44103826	G	A	0.801	0.796	0.96	0.061603	0.011	2.15e-08	53386	77258	58749.1	NC_000017.11
rs16940904	chr17	46108697	44186063	C	T	0.794	0.789	0.963	0.0606999	0.0109	2.253e-08	53386	77258	58749.1	NC_000017.11
rs16941035	chr17	45684153	43761519	T	G	0.775	0.77	0.977	0.0570984	0.0104	4.448e-08	53386	77258	58749.1	NC_000017.11
rs16941038	chr17	45684199	43761565	T	C	0.775	0.77	0.977	0.0570984	0.0104	4.474e-08	53386	77258	58749.1	NC_000017.11
rs17334797	chr17	45748546	43825912	A	G	0.799	0.793	0.986	0.0627025	0.0108	6.017e-09	53386	77258	58749.1	NC_000017.11
rs17334894	chr17	45749843	43827209	G	A	0.799	0.793	0.987	0.0627025	0.0108	5.863e-09	53386	77258	58749.1	NC_000017.11
rs17334923	chr17	45749878	43827244	C	T	0.798	0.792	0.986	0.0622985	0.0108	7.277e-09	53386	77258	58749.1	NC_000017.11
rs17334944	chr17	45751251	43828617	G	A	0.799	0.793	0.987	0.0627025	0.0108	5.863e-09	53386	77258	58749.1	NC_000017.11
rs17425752	chr17	45829360	43906726	A	C	0.799	0.793	0.992	0.0622045	0.0107	7.123e-09	53386	77258	58749.1	NC_000017.11
rs17426064	chr17	45751332	43828698	C	T	0.799	0.793	0.987	0.0627025	0.0108	5.97e-09	53386	77258	58749.1	NC_000017.11
rs17426106	chr17	45751569	43828935	G	C	0.799	0.793	0.987	0.0625991	0.0108	6.088e-09	53386	77258	58749.1	NC_000017.11
rs17426174	chr17	45753572	43830938	G	C	0.799	0.793	0.987	0.0627964	0.0108	5.465e-09	53386	77258	58749.1	NC_000017.11
rs17426195	chr17	45755001	43832367	G	A	0.8	0.793	0.985	0.0635005	0.0108	3.968e-09	53386	77258	58749.1	NC_000017.11
rs17563433	chr17	45722985	43800351	A	C	0.799	0.793	0.984	0.0614995	0.0108	1.206e-08	53386	77258	58749.1	NC_000017.11
rs17563501	chr17	45724329	43801695	C	T	0.799	0.793	0.984	0.0614995	0.0108	1.233e-08	53386	77258	58749.1	NC_000017.11
rs17563599	chr17	45730589	43807955	A	C	0.799	0.793	0.984	0.061302	0.0108	1.327e-08	53386	77258	58749.1	NC_000017.11
rs17563683	chr17	45733706	43811072	A	G	0.799	0.793	0.984	0.061302	0.0108	1.328e-08	53386	77258	58749.1	NC_000017.11
rs17563718	chr17	45734307	43811673	C	T	0.799	0.793	0.985	0.0613961	0.0108	1.27e-08	53386	77258	58749.1	NC_000017.11
rs17563787	chr17	45735886	43813252	C	G	0.799	0.793	0.985	0.0618004	0.0108	1.033e-08	53386	77258	58749.1	NC_000017.11
rs17563800	chr17	45740093	43817459	C	T	0.799	0.793	0.985	0.0619978	0.0108	9.057e-09	53386	77258	58749.1	NC_000017.11
rs17563827	chr17	45740856	43818222	C	A	0.799	0.793	0.985	0.0621012	0.0108	8.836e-09	53386	77258	58749.1	NC_000017.11
rs17563861	chr17	45741540	43818906	A	G	0.799	0.793	0.985	0.0621012	0.0108	8.584e-09	53386	77258	58749.1	NC_000017.11
rs17563889	chr17	45741580	43818946	A	T	0.799	0.793	0.985	0.0621012	0.0108	8.561e-09	53386	77258	58749.1	NC_000017.11
rs17563923	chr17	45742084	43819450	G	A	0.799	0.793	0.985	0.0622045	0.0108	8.209e-09	53386	77258	58749.1	NC_000017.11
rs17563965	chr17	45913553	43990919	A	G	0.799	0.793	0.979	0.061001	0.0108	1.773e-08	53386	77258	58749.1	NC_000017.11
rs17563986	chr17	45913906	43991272	A	G	0.799	0.793	0.979	0.061001	0.0108	1.783e-08	53386	77258	58749.1	NC_000017.11
rs17564020	chr17	45914415	43991781	G	T	0.798	0.793	0.979	0.0608034	0.0108	1.966e-08	53386	77258	58749.1	NC_000017.11
rs17564153	chr17	45917732	43995098	G	A	0.799	0.793	0.978	0.061001	0.0108	1.751e-08	53386	77258	58749.1	NC_000017.11
rs17564223	chr17	45920154	43997520	C	T	0.799	0.793	0.978	0.061001	0.0108	1.844e-08	53386	77258	58749.1	NC_000017.11
rs17564493	chr17	45924013	44001379	C	T	0.799	0.793	0.977	0.061001	0.0108	1.833e-08	53386	77258	58749.1	NC_000017.11
rs17564591	chr17	45924696	44002062	A	C	0.799	0.793	0.977	0.0608034	0.0108	1.974e-08	53386	77258	58749.1	NC_000017.11
rs17564619	chr17	45924772	44002138	A	G	0.799	0.793	0.977	0.0608975	0.0108	1.874e-08	53386	77258	58749.1	NC_000017.11
rs17564703	chr17	45925229	44002595	C	T	0.799	0.793	0.977	0.0608034	0.0108	1.986e-08	53386	77258	58749.1	NC_000017.11
rs17564780	chr17	45928047	44005413	A	G	0.799	0.793	0.977	0.0608034	0.0108	2.011e-08	53386	77258	58749.1	NC_000017.11
rs17564829	chr17	45929235	44006601	T	C	0.799	0.793	0.977	0.0608034	0.0108	2.072e-08	53386	77258	58749.1	NC_000017.11
rs17564871	chr17	45933652	44011018	A	G	0.799	0.793	0.976	0.0608034	0.0108	2.099e-08	53386	77258	58749.1	NC_000017.11
rs17564948	chr17	45934383	44011749	A	G	0.799	0.793	0.976	0.0608034	0.0108	2.064e-08	53386	77258	58749.1	NC_000017.11
rs17564983	chr17	45934459	44011825	A	C	0.799	0.793	0.976	0.061001	0.0108	1.898e-08	53386	77258	58749.1	NC_000017.11
rs17565025	chr17	45935097	44012463	T	C	0.798	0.793	0.976	0.0608034	0.0108	2.085e-08	53386	77258	58749.1	NC_000017.11
rs17571718	chr17	45955402	44032768	T	C	0.798	0.793	0.973	0.0605023	0.0109	2.611e-08	53386	77258	58749.1	NC_000017.11
rs17571739	chr17	45955549	44032915	T	C	0.799	0.793	0.971	0.061001	0.0109	2.136e-08	53386	77258	58749.1	NC_000017.11
rs17571781	chr17	45956436	44033802	T	C	0.799	0.793	0.973	0.0606999	0.0109	2.373e-08	53386	77258	58749.1	NC_000017.11
rs17571809	chr17	45957493	44034859	A	G	0.799	0.793	0.972	0.0605964	0.0109	2.566e-08	53386	77258	58749.1	NC_000017.11
rs17571857	chr17	45958340	44035706	A	G	0.799	0.793	0.973	0.0606999	0.0109	2.391e-08	53386	77258	58749.1	NC_000017.11
rs17572147	chr17	45967619	44044985	A	G	0.799	0.793	0.974	0.061001	0.0109	2.028e-08	53386	77258	58749.1	NC_000017.11
rs17572169	chr17	45968608	44045974	C	T	0.799	0.793	0.974	0.0611045	0.0109	1.887e-08	53386	77258	58749.1	NC_000017.11
rs17572248	chr17	45972501	44049867	A	G	0.799	0.793	0.975	0.0611045	0.0109	1.857e-08	53386	77258	58749.1	NC_000017.11
rs17572361	chr17	45974643	44052009	T	C	0.799	0.793	0.975	0.0613961	0.0109	1.564e-08	53386	77258	58749.1	NC_000017.11
rs17572467	chr17	45977022	44054388	T	C	0.799	0.793	0.975	0.061302	0.0109	1.652e-08	53386	77258	58749.1	NC_000017.11
rs17572495	chr17	45977230	44054596	T	G	0.799	0.793	0.975	0.061302	0.0109	1.658e-08	53386	77258	58749.1	NC_000017.11
rs17572613	chr17	45980638	44058004	A	G	0.799	0.793	0.975	0.0613961	0.0109	1.636e-08	53386	77258	58749.1	NC_000017.11
rs17572627	chr17	45981263	44058629	T	A	0.799	0.793	0.975	0.0614995	0.0109	1.498e-08	53386	77258	58749.1	NC_000017.11
rs17573175	chr17	45993723	44071089	C	G	0.799	0.793	0.974	0.061603	0.0109	1.459e-08	53386	77258	58749.1	NC_000017.11
rs17573245	chr17	45995488	44072854	T	C	0.799	0.793	0.973	0.061603	0.0109	1.505e-08	53386	77258	58749.1	NC_000017.11
rs17573266	chr17	45995515	44072881	C	G	0.799	0.793	0.973	0.061697	0.0109	1.426e-08	53386	77258	58749.1	NC_000017.11
rs17573447	chr17	46002201	44079567	C	T	0.799	0.793	0.968	0.061603	0.0109	1.618e-08	53386	77258	58749.1	NC_000017.11
rs17573593	chr17	46005237	44082603	A	C	0.799	0.793	0.968	0.0618004	0.0109	1.431e-08	53386	77258	58749.1	NC_000017.11
rs17573607	chr17	46005715	44083081	G	A	0.799	0.793	0.967	0.0618004	0.0109	1.448e-08	53386	77258	58749.1	NC_000017.11
rs17573858	chr17	46013430	44090796	T	C	0.799	0.793	0.969	0.0614995	0.0109	1.682e-08	53386	77258	58749.1	NC_000017.11
rs17573907	chr17	46021716	44099082	C	T	0.799	0.793	0.97	0.0613961	0.0109	1.74e-08	53386	77258	58749.1	NC_000017.11
rs17574040	chr17	46025499	44102865	A	C	0.799	0.793	0.971	0.0611986	0.0109	1.975e-08	53386	77258	58749.1	NC_000017.11
rs17574228	chr17	46027143	44104509	T	C	0.799	0.793	0.971	0.061302	0.0109	1.838e-08	53386	77258	58749.1	NC_000017.11
rs17574361	chr17	46030836	44108202	A	G	0.799	0.793	0.972	0.061302	0.0109	1.848e-08	53386	77258	58749.1	NC_000017.11
rs17574425	chr17	46031822	44109188	C	G	0.799	0.793	0.972	0.0611986	0.0109	1.877e-08	53386	77258	58749.1	NC_000017.11
rs17574604	chr17	46034247	44111613	A	G	0.799	0.793	0.972	0.0611986	0.0109	1.9e-08	53386	77258	58749.1	NC_000017.11
rs17574796	chr17	46037708	44115074	T	C	0.799	0.793	0.972	0.0611986	0.0109	1.934e-08	53386	77258	58749.1	NC_000017.11
rs17574824	chr17	46037741	44115107	C	T	0.799	0.793	0.972	0.061302	0.0109	1.866e-08	53386	77258	58749.1	NC_000017.11
rs17575423	chr17	46051887	44129253	T	C	0.799	0.793	0.97	0.0611986	0.0109	1.984e-08	53386	77258	58749.1	NC_000017.11
rs17575437	chr17	46055665	44133031	T	A	0.799	0.793	0.97	0.0611986	0.0109	1.995e-08	53386	77258	58749.1	NC_000017.11
rs17575507	chr17	46056729	44134095	A	G	0.799	0.793	0.97	0.0611045	0.0109	2.029e-08	53386	77258	58749.1	NC_000017.11
rs17575556	chr17	46058461	44135827	G	A	0.799	0.793	0.97	0.0611045	0.0109	2.042e-08	53386	77258	58749.1	NC_000017.11
rs17575683	chr17	46062296	44139662	C	T	0.799	0.793	0.97	0.0611045	0.0109	2.065e-08	53386	77258	58749.1	NC_000017.11
rs17575773	chr17	46065513	44142879	C	T	0.799	0.793	0.97	0.0611045	0.0109	2.115e-08	53386	77258	58749.1	NC_000017.11
rs17575822	chr17	46066979	44144345	A	G	0.799	0.793	0.97	0.0611045	0.0109	2.119e-08	53386	77258	58749.1	NC_000017.11
rs17575850	chr17	46067021	44144387	C	A	0.799	0.793	0.97	0.0611045	0.0109	2.124e-08	53386	77258	58749.1	NC_000017.11
rs17576165	chr17	46082483	44159849	T	C	0.799	0.793	0.97	0.061001	0.0109	2.178e-08	53386	77258	58749.1	NC_000017.11
rs17576200	chr17	46082622	44159988	G	A	0.799	0.793	0.97	0.061001	0.0109	2.179e-08	53386	77258	58749.1	NC_000017.11
rs17576631	chr17	46092652	44170018	G	C	0.799	0.793	0.968	0.0614995	0.0109	1.71e-08	53386	77258	58749.1	NC_000017.11
rs17576695	chr17	46094961	44172327	T	A	0.799	0.793	0.97	0.0611045	0.0109	2.129e-08	53386	77258	58749.1	NC_000017.11
rs17576709	chr17	46095990	44173356	C	G	0.799	0.793	0.97	0.061001	0.0109	2.194e-08	53386	77258	58749.1	NC_000017.11
rs17576779	chr17	46100906	44178272	C	T	0.799	0.793	0.97	0.061001	0.0109	2.127e-08	53386	77258	58749.1	NC_000017.11
rs17576842	chr17	46102626	44179992	A	G	0.799	0.793	0.97	0.0611045	0.0109	2.049e-08	53386	77258	58749.1	NC_000017.11
rs17576870	chr17	46103076	44180442	A	G	0.799	0.793	0.97	0.0611045	0.0109	2.102e-08	53386	77258	58749.1	NC_000017.11
rs17576954	chr17	46104567	44181933	T	C	0.799	0.793	0.969	0.0611045	0.0109	2.056e-08	53386	77258	58749.1	NC_000017.11
rs17576989	chr17	46106250	44183616	C	A	0.799	0.793	0.969	0.0611045	0.0109	2.065e-08	53386	77258	58749.1	NC_000017.11
rs17577024	chr17	46108886	44186252	G	A	0.799	0.793	0.969	0.0611045	0.0109	2.054e-08	53386	77258	58749.1	NC_000017.11
rs17577052	chr17	46108935	44186301	T	C	0.799	0.793	0.969	0.0611045	0.0109	2.044e-08	53386	77258	58749.1	NC_000017.11
rs17577094	chr17	46110126	44187492	A	G	0.799	0.793	0.969	0.0611045	0.0109	2.052e-08	53386	77258	58749.1	NC_000017.11
rs17577159	chr17	46111111	44188477	T	G	0.799	0.793	0.969	0.0611045	0.0109	2.056e-08	53386	77258	58749.1	NC_000017.11
rs17577313	chr17	46114469	44191835	A	G	0.799	0.794	0.968	0.061603	0.0109	1.648e-08	53386	77258	58749.1	NC_000017.11
rs17577369	chr17	46115557	44192923	A	G	0.8	0.795	0.957	0.0608034	0.011	3.311e-08	53386	77258	58749.1	NC_000017.11
rs17577447	chr17	46117015	44194381	T	A	0.799	0.793	0.967	0.0613961	0.0109	1.819e-08	53386	77258	58749.1	NC_000017.11
rs17577496	chr17	46117469	44194835	T	C	0.799	0.793	0.967	0.0614995	0.0109	1.766e-08	53386	77258	58749.1	NC_000017.11
rs17577650	chr17	46128134	44205500	A	G	0.799	0.794	0.965	0.0614995	0.0109	1.836e-08	53386	77258	58749.1	NC_000017.11
rs17577877	chr17	46130852	44208218	A	G	0.799	0.794	0.965	0.0611986	0.0109	2.115e-08	53386	77258	58749.1	NC_000017.11
rs17577954	chr17	46132262	44209628	T	C	0.799	0.793	0.965	0.0618004	0.0109	1.502e-08	53386	77258	58749.1	NC_000017.11
rs17577975	chr17	46133076	44210442	C	T	0.799	0.794	0.965	0.0619978	0.0109	1.394e-08	53386	77258	58749.1	NC_000017.11
rs17649019	chr17	45724227	43801593	G	A	0.799	0.793	0.984	0.061603	0.0108	1.201e-08	53386	77258	58749.1	NC_000017.11
rs17649138	chr17	45730701	43808067	G	A	0.799	0.793	0.984	0.061302	0.0108	1.334e-08	53386	77258	58749.1	NC_000017.11
rs17649162	chr17	45733005	43810371	G	C	0.799	0.793	0.984	0.0613961	0.0108	1.278e-08	53386	77258	58749.1	NC_000017.11
rs17649518	chr17	45917020	43994386	C	A	0.799	0.793	0.978	0.0608034	0.0108	2.011e-08	53386	77258	58749.1	NC_000017.11
rs17649553	chr17	45917282	43994648	C	T	0.798	0.793	0.977	0.061001	0.0108	1.742e-08	53386	77258	58749.1	NC_000017.11
rs17649571	chr17	45917586	43994952	A	G	0.799	0.793	0.978	0.061001	0.0108	1.83e-08	53386	77258	58749.1	NC_000017.11
rs17649635	chr17	45918624	43995990	A	G	0.799	0.793	0.978	0.061001	0.0108	1.783e-08	53386	77258	58749.1	NC_000017.11
rs17649641	chr17	45920006	43997372	T	C	0.799	0.793	0.978	0.0611045	0.0108	1.678e-08	53386	77258	58749.1	NC_000017.11
rs17649700	chr17	45920535	43997901	G	C	0.799	0.793	0.978	0.0611045	0.0108	1.74e-08	53386	77258	58749.1	NC_000017.11
rs17649866	chr17	45923548	44000914	T	C	0.799	0.793	0.977	0.0608975	0.0108	1.963e-08	53386	77258	58749.1	NC_000017.11
rs17649918	chr17	45924255	44001621	A	G	0.799	0.793	0.977	0.0608975	0.0108	1.94e-08	53386	77258	58749.1	NC_000017.11
rs17649954	chr17	45924295	44001661	A	G	0.799	0.793	0.977	0.0608975	0.0108	1.94e-08	53386	77258	58749.1	NC_000017.11
rs17650063	chr17	45925189	44002555	A	G	0.799	0.793	0.977	0.0608034	0.0108	1.984e-08	53386	77258	58749.1	NC_000017.11
rs17650258	chr17	45933707	44011073	G	A	0.799	0.793	0.976	0.0608975	0.0108	1.928e-08	53386	77258	58749.1	NC_000017.11
rs17650335	chr17	45934977	44012343	G	A	0.799	0.793	0.976	0.0608034	0.0108	2.079e-08	53386	77258	58749.1	NC_000017.11
rs17650381	chr17	45935658	44013024	T	C	0.798	0.793	0.976	0.061001	0.0108	1.815e-08	53386	77258	58749.1	NC_000017.11
rs17650417	chr17	45935737	44013103	G	T	0.799	0.793	0.976	0.0608975	0.0108	1.977e-08	53386	77258	58749.1	NC_000017.11
rs17650579	chr17	45952749	44030115	C	T	0.798	0.793	0.973	0.0608034	0.0109	2.239e-08	53386	77258	58749.1	NC_000017.11
rs17650597	chr17	45952829	44030195	A	T	0.798	0.793	0.973	0.0608034	0.0109	2.237e-08	53386	77258	58749.1	NC_000017.11
rs17650633	chr17	45952865	44030231	T	C	0.798	0.793	0.973	0.0608034	0.0109	2.223e-08	53386	77258	58749.1	NC_000017.11
rs17650651	chr17	45952945	44030311	T	G	0.798	0.793	0.973	0.0608034	0.0109	2.221e-08	53386	77258	58749.1	NC_000017.11
rs17650771	chr17	45958001	44035367	A	G	0.799	0.793	0.973	0.0606999	0.0109	2.399e-08	53386	77258	58749.1	NC_000017.11
rs17650818	chr17	45959421	44036787	T	C	0.799	0.793	0.973	0.0608975	0.0109	2.086e-08	53386	77258	58749.1	NC_000017.11
rs17650842	chr17	45960125	44037491	A	G	0.799	0.793	0.972	0.0608975	0.0109	2.206e-08	53386	77258	58749.1	NC_000017.11
rs17650860	chr17	45961642	44039008	G	A	0.8	0.794	0.97	0.0608975	0.0109	2.417e-08	53386	77258	58749.1	NC_000017.11
rs17650872	chr17	45962150	44039516	G	T	0.799	0.793	0.974	0.0611045	0.0109	1.893e-08	53386	77258	58749.1	NC_000017.11
rs17650901	chr17	45962325	44039691	A	G	0.799	0.793	0.974	0.0611045	0.0109	1.845e-08	53386	77258	58749.1	NC_000017.11
rs17650973	chr17	45966854	44044220	A	T	0.799	0.793	0.974	0.061001	0.0109	1.944e-08	53386	77258	58749.1	NC_000017.11
rs17650991	chr17	45967142	44044508	A	C	0.799	0.793	0.974	0.061001	0.0109	1.985e-08	53386	77258	58749.1	NC_000017.11
rs17651093	chr17	45972184	44049550	G	A	0.799	0.793	0.974	0.0606999	0.0109	2.288e-08	53386	77258	58749.1	NC_000017.11
rs17651134	chr17	45972974	44050340	G	A	0.799	0.793	0.975	0.0611045	0.0109	1.837e-08	53386	77258	58749.1	NC_000017.11
rs17651213	chr17	45974558	44051924	G	A	0.799	0.793	0.975	0.0613961	0.0109	1.6e-08	53386	77258	58749.1	NC_000017.11
rs17651243	chr17	45974918	44052284	G	A	0.799	0.793	0.975	0.061302	0.0109	1.708e-08	53386	77258	58749.1	NC_000017.11
rs17651285	chr17	45976871	44054237	G	A	0.799	0.793	0.975	0.061302	0.0109	1.659e-08	53386	77258	58749.1	NC_000017.11
rs17651483	chr17	45981495	44058861	C	A	0.799	0.793	0.975	0.0614995	0.0109	1.518e-08	53386	77258	58749.1	NC_000017.11
rs17651549	chr17	45983912	44061278	C	T	0.799	0.793	0.975	0.061697	0.0109	1.362e-08	53386	77258	58749.1	NC_000017.11
rs17651700	chr17	45989268	44066634	C	G	0.799	0.793	0.975	0.0614995	0.0109	1.566e-08	53386	77258	58749.1	NC_000017.11
rs17651754	chr17	45990180	44067546	T	C	0.799	0.793	0.975	0.0614995	0.0109	1.55e-08	53386	77258	58749.1	NC_000017.11
rs17651857	chr17	45992321	44069687	A	G	0.799	0.793	0.974	0.061603	0.0109	1.48e-08	53386	77258	58749.1	NC_000017.11
rs17651887	chr17	45992474	44069840	G	A	0.799	0.793	0.974	0.061603	0.0109	1.475e-08	53386	77258	58749.1	NC_000017.11
rs17652036	chr17	45995661	44073027	G	A	0.799	0.793	0.973	0.0619978	0.0109	1.199e-08	53386	77258	58749.1	NC_000017.11
rs17652066	chr17	45995779	44073145	G	C	0.799	0.793	0.973	0.0619038	0.0109	1.295e-08	53386	77258	58749.1	NC_000017.11
rs17652121	chr17	45996607	44073973	T	C	0.799	0.793	0.973	0.0618004	0.0109	1.361e-08	53386	77258	58749.1	NC_000017.11
rs17652337	chr17	46005957	44083323	C	T	0.798	0.793	0.964	0.061697	0.0109	1.58e-08	53386	77258	58749.1	NC_000017.11
rs17652449	chr17	46011571	44088937	G	C	0.799	0.794	0.966	0.0619978	0.0109	1.4e-08	53386	77258	58749.1	NC_000017.11
rs17652502	chr17	46017105	44094471	G	A	0.799	0.793	0.97	0.0613961	0.0109	1.795e-08	53386	77258	58749.1	NC_000017.11
rs17652520	chr17	46021601	44098967	G	A	0.795	0.789	0.955	0.0603987	0.0109	2.99e-08	53386	77258	58749.1	NC_000017.11
rs17652748	chr17	46026250	44103616	C	T	0.799	0.793	0.971	0.0611986	0.0109	1.944e-08	53386	77258	58749.1	NC_000017.11
rs17652961	chr17	46030989	44108355	G	A	0.799	0.793	0.972	0.061302	0.0109	1.858e-08	53386	77258	58749.1	NC_000017.11
rs17653162	chr17	46034461	44111827	C	A	0.799	0.793	0.972	0.0611986	0.0109	1.918e-08	53386	77258	58749.1	NC_000017.11
rs17653193	chr17	46035075	44112441	G	A	0.799	0.793	0.972	0.0611986	0.0109	1.885e-08	53386	77258	58749.1	NC_000017.11
rs17653211	chr17	46035272	44112638	T	C	0.799	0.793	0.972	0.0611986	0.0109	1.909e-08	53386	77258	58749.1	NC_000017.11
rs17653255	chr17	46035377	44112743	C	A	0.799	0.793	0.972	0.0611986	0.0109	1.902e-08	53386	77258	58749.1	NC_000017.11
rs17653836	chr17	46051510	44128876	T	A	0.799	0.793	0.97	0.0611986	0.0109	1.964e-08	53386	77258	58749.1	NC_000017.11
rs17653889	chr17	46055704	44133070	A	T	0.799	0.793	0.97	0.0611986	0.0109	2.005e-08	53386	77258	58749.1	NC_000017.11
rs17653906	chr17	46055776	44133142	G	A	0.799	0.793	0.97	0.0611986	0.0109	1.916e-08	53386	77258	58749.1	NC_000017.11
rs17653998	chr17	46058619	44135985	A	G	0.799	0.793	0.97	0.0611045	0.0109	2.037e-08	53386	77258	58749.1	NC_000017.11
rs17654016	chr17	46060559	44137925	T	C	0.799	0.793	0.97	0.0611045	0.0109	2.058e-08	53386	77258	58749.1	NC_000017.11
rs17659731	chr17	46067268	44144634	G	A	0.799	0.793	0.97	0.0611045	0.0109	2.126e-08	53386	77258	58749.1	NC_000017.11
rs17659743	chr17	46068799	44146165	C	G	0.799	0.793	0.97	0.061001	0.0109	2.14e-08	53386	77258	58749.1	NC_000017.11
rs17659881	chr17	46080231	44157597	A	G	0.799	0.793	0.97	0.061001	0.0109	2.224e-08	53386	77258	58749.1	NC_000017.11
rs17659953	chr17	46082359	44159725	C	T	0.799	0.793	0.97	0.061001	0.0109	2.176e-08	53386	77258	58749.1	NC_000017.11
rs17660017	chr17	46083308	44160674	G	C	0.799	0.793	0.97	0.061001	0.0109	2.174e-08	53386	77258	58749.1	NC_000017.11
rs17660065	chr17	46084918	44162284	T	C	0.799	0.793	0.97	0.061001	0.0109	2.194e-08	53386	77258	58749.1	NC_000017.11
rs17660132	chr17	46088437	44165803	T	C	0.799	0.794	0.969	0.0611986	0.0109	1.964e-08	53386	77258	58749.1	NC_000017.11
rs17660167	chr17	46088945	44166311	C	T	0.799	0.793	0.97	0.061001	0.0109	2.196e-08	53386	77258	58749.1	NC_000017.11
rs17660228	chr17	46089134	44166500	G	A	0.799	0.793	0.969	0.0606999	0.0109	2.608e-08	53386	77258	58749.1	NC_000017.11
rs17660251	chr17	46089280	44166646	C	T	0.799	0.793	0.97	0.061001	0.0109	2.213e-08	53386	77258	58749.1	NC_000017.11
rs17660294	chr17	46089735	44167101	T	C	0.799	0.793	0.97	0.061001	0.0109	2.205e-08	53386	77258	58749.1	NC_000017.11
rs17660337	chr17	46092239	44169605	T	C	0.799	0.793	0.97	0.061001	0.0109	2.164e-08	53386	77258	58749.1	NC_000017.11
rs17660398	chr17	46093246	44170612	C	T	0.799	0.793	0.97	0.061001	0.0109	2.173e-08	53386	77258	58749.1	NC_000017.11
rs17660464	chr17	46100627	44177993	C	A	0.799	0.793	0.97	0.061001	0.0109	2.148e-08	53386	77258	58749.1	NC_000017.11
rs17660488	chr17	46100971	44178337	T	C	0.799	0.793	0.97	0.061001	0.0109	2.136e-08	53386	77258	58749.1	NC_000017.11
rs17660595	chr17	46103588	44180954	A	G	0.799	0.793	0.97	0.0611045	0.0109	2.107e-08	53386	77258	58749.1	NC_000017.11
rs17660847	chr17	46112007	44189373	C	T	0.799	0.793	0.969	0.061302	0.0109	1.909e-08	53386	77258	58749.1	NC_000017.11
rs17660865	chr17	46112042	44189408	T	C	0.799	0.793	0.969	0.061302	0.0109	1.943e-08	53386	77258	58749.1	NC_000017.11
rs17660907	chr17	46113719	44191085	G	A	0.799	0.793	0.968	0.061302	0.0109	1.911e-08	53386	77258	58749.1	NC_000017.11
rs17660936	chr17	46113793	44191159	C	T	0.799	0.793	0.968	0.061302	0.0109	1.898e-08	53386	77258	58749.1	NC_000017.11
rs17661015	chr17	46115591	44192957	T	C	0.801	0.795	0.957	0.0619038	0.011	1.875e-08	53386	77258	58749.1	NC_000017.11
rs17661027	chr17	46115731	44193097	C	A	0.799	0.794	0.967	0.0621012	0.0109	1.332e-08	53386	77258	58749.1	NC_000017.11
rs17661045	chr17	46116786	44194152	T	A	0.799	0.793	0.967	0.0613961	0.0109	1.833e-08	53386	77258	58749.1	NC_000017.11
rs17661141	chr17	46118649	44196015	C	G	0.799	0.793	0.967	0.0614995	0.0109	1.767e-08	53386	77258	58749.1	NC_000017.11
rs17661348	chr17	46129700	44207066	A	G	0.799	0.793	0.965	0.061697	0.0109	1.62e-08	53386	77258	58749.1	NC_000017.11
rs17661385	chr17	46130412	44207778	A	G	0.799	0.793	0.965	0.061603	0.0109	1.695e-08	53386	77258	58749.1	NC_000017.11
rs17661428	chr17	46130778	44208144	C	G	0.799	0.794	0.965	0.0611986	0.0109	2.131e-08	53386	77258	58749.1	NC_000017.11
rs17664048	chr17	46201376	44278742	A	G	0.799	0.793	0.952	0.0642979	0.011	4.614e-09	53386	77258	58749.1	NC_000017.11
rs17665188	chr17	46279985	44357351	T	C	0.801	0.795	0.938	0.0653007	0.0111	3.92e-09	53386	77258	58749.1	NC_000017.11
rs17686610	chr17	45633018	43710384	A	C	0.799	0.793	0.975	0.0614995	0.0108	1.446e-08	53386	77258	58749.1	NC_000017.11
rs17687462	chr17	45667624	43744990	C	T	0.799	0.793	0.979	0.0608975	0.0108	1.778e-08	53386	77258	58749.1	NC_000017.11
rs17687504	chr17	45669355	43746721	A	G	0.799	0.793	0.98	0.061001	0.0108	1.744e-08	53386	77258	58749.1	NC_000017.11
rs17687534	chr17	45672213	43749579	T	C	0.799	0.793	0.98	0.061001	0.0108	1.729e-08	53386	77258	58749.1	NC_000017.11
rs17687571	chr17	45672644	43750010	G	A	0.799	0.793	0.98	0.061001	0.0108	1.725e-08	53386	77258	58749.1	NC_000017.11
rs17687625	chr17	45672872	43750238	A	G	0.799	0.793	0.98	0.061001	0.0108	1.715e-08	53386	77258	58749.1	NC_000017.11
rs17687667	chr17	45676733	43754099	G	A	0.799	0.793	0.98	0.0611045	0.0108	1.645e-08	53386	77258	58749.1	NC_000017.11
rs17687740	chr17	45679010	43756376	G	C	0.798	0.793	0.98	0.061001	0.0108	1.705e-08	53386	77258	58749.1	NC_000017.11
rs17687838	chr17	45681682	43759048	T	C	0.799	0.793	0.98	0.0611045	0.0108	1.641e-08	53386	77258	58749.1	NC_000017.11
rs17687849	chr17	45682353	43759719	A	G	0.799	0.793	0.98	0.061001	0.0108	1.696e-08	53386	77258	58749.1	NC_000017.11
rs17688002	chr17	45685228	43762594	A	T	0.799	0.793	0.981	0.061001	0.0108	1.683e-08	53386	77258	58749.1	NC_000017.11
rs17688032	chr17	45685836	43763202	G	A	0.799	0.793	0.981	0.0611045	0.0108	1.621e-08	53386	77258	58749.1	NC_000017.11
rs17688056	chr17	45685875	43763241	C	T	0.799	0.793	0.981	0.061001	0.0108	1.665e-08	53386	77258	58749.1	NC_000017.11
rs17688068	chr17	45686569	43763935	A	G	0.799	0.793	0.981	0.061001	0.0108	1.662e-08	53386	77258	58749.1	NC_000017.11
rs17688090	chr17	45687621	43764987	G	A	0.799	0.793	0.981	0.061001	0.0108	1.663e-08	53386	77258	58749.1	NC_000017.11
rs17688126	chr17	45687714	43765080	A	G	0.799	0.793	0.981	0.061001	0.0108	1.64e-08	53386	77258	58749.1	NC_000017.11
rs17688205	chr17	45688986	43766352	G	C	0.799	0.793	0.981	0.061001	0.0108	1.688e-08	53386	77258	58749.1	NC_000017.11
rs17688249	chr17	45689388	43766754	C	T	0.799	0.793	0.981	0.061001	0.0108	1.686e-08	53386	77258	58749.1	NC_000017.11
rs17688296	chr17	45690449	43767815	C	T	0.799	0.793	0.981	0.0608975	0.0108	1.718e-08	53386	77258	58749.1	NC_000017.11
rs17688391	chr17	45694743	43772109	C	A	0.799	0.793	0.981	0.0611045	0.0108	1.534e-08	53386	77258	58749.1	NC_000017.11
rs17688410	chr17	45694885	43772251	C	T	0.799	0.793	0.981	0.0611986	0.0108	1.506e-08	53386	77258	58749.1	NC_000017.11
rs17688434	chr17	45695174	43772540	G	A	0.799	0.793	0.981	0.0611045	0.0108	1.545e-08	53386	77258	58749.1	NC_000017.11
rs17688452	chr17	45695719	43773085	G	A	0.799	0.793	0.981	0.0611045	0.0108	1.537e-08	53386	77258	58749.1	NC_000017.11
rs17688511	chr17	45696241	43773607	T	G	0.799	0.793	0.981	0.0611045	0.0108	1.538e-08	53386	77258	58749.1	NC_000017.11
rs17688534	chr17	45696511	43773877	A	T	0.799	0.793	0.981	0.0611045	0.0108	1.536e-08	53386	77258	58749.1	NC_000017.11
rs17688558	chr17	45696577	43773943	A	G	0.799	0.793	0.981	0.0611045	0.0108	1.542e-08	53386	77258	58749.1	NC_000017.11
rs17688682	chr17	45698563	43775929	C	G	0.799	0.793	0.981	0.0611986	0.0108	1.477e-08	53386	77258	58749.1	NC_000017.11
rs17688767	chr17	45700176	43777542	A	G	0.799	0.793	0.981	0.0611986	0.0108	1.499e-08	53386	77258	58749.1	NC_000017.11
rs17688773	chr17	45700344	43777710	T	C	0.799	0.793	0.981	0.0611986	0.0108	1.497e-08	53386	77258	58749.1	NC_000017.11
rs17688875	chr17	45701040	43778406	A	G	0.799	0.793	0.981	0.0611986	0.0108	1.475e-08	53386	77258	58749.1	NC_000017.11
rs17688916	chr17	45701314	43778680	T	A	0.816	0.811	0.921	0.0635005	0.0115	3.664e-08	53386	77258	58749.1	NC_000017.11
rs17688922	chr17	45701985	43779351	G	A	0.799	0.793	0.981	0.061302	0.0108	1.454e-08	53386	77258	58749.1	NC_000017.11
rs17688944	chr17	45702053	43779419	T	A	0.799	0.793	0.981	0.061603	0.0108	1.232e-08	53386	77258	58749.1	NC_000017.11
rs17689104	chr17	45705126	43782492	A	G	0.799	0.793	0.981	0.0613961	0.0108	1.33e-08	53386	77258	58749.1	NC_000017.11
rs17689116	chr17	45705192	43782558	T	C	0.799	0.793	0.981	0.0614995	0.0108	1.284e-08	53386	77258	58749.1	NC_000017.11
rs17689218	chr17	45708442	43785808	T	C	0.799	0.793	0.981	0.061603	0.0108	1.205e-08	53386	77258	58749.1	NC_000017.11
rs17689378	chr17	45804424	43881790	C	T	0.799	0.793	0.991	0.0628997	0.0107	4.756e-09	53386	77258	58749.1	NC_000017.11
rs17689471	chr17	45815607	43892973	T	C	0.799	0.793	0.992	0.0622045	0.0107	7.058e-09	53386	77258	58749.1	NC_000017.11
rs17689608	chr17	45819162	43896528	C	G	0.799	0.793	0.993	0.0624958	0.0107	5.779e-09	53386	77258	58749.1	NC_000017.11
rs17689653	chr17	45821597	43898963	A	T	0.799	0.793	0.993	0.0624958	0.0107	5.853e-09	53386	77258	58749.1	NC_000017.11
rs17689824	chr17	45827031	43904397	C	T	0.799	0.793	0.993	0.0621012	0.0107	7.124e-09	53386	77258	58749.1	NC_000017.11
rs17689882	chr17	45829462	43906828	G	A	0.799	0.793	0.993	0.0619038	0.0107	8.233e-09	53386	77258	58749.1	NC_000017.11
rs17689918	chr17	45832722	43910088	G	A	0.799	0.793	0.992	0.0619978	0.0107	7.82e-09	53386	77258	58749.1	NC_000017.11
rs17690176	chr17	45839407	43916773	A	C	0.799	0.793	0.992	0.0611986	0.0107	1.227e-08	53386	77258	58749.1	NC_000017.11
rs17690314	chr17	45842518	43919884	T	G	0.799	0.793	0.992	0.0611986	0.0107	1.27e-08	53386	77258	58749.1	NC_000017.11
rs17690326	chr17	45843608	43920974	T	C	0.799	0.793	0.991	0.0611986	0.0107	1.268e-08	53386	77258	58749.1	NC_000017.11
rs17690661	chr17	45847155	43924521	G	A	0.799	0.793	0.991	0.061697	0.0108	9.726e-09	53386	77258	58749.1	NC_000017.11
rs17690679	chr17	45847437	43924803	A	G	0.799	0.793	0.991	0.061697	0.0108	9.622e-09	53386	77258	58749.1	NC_000017.11
rs17690987	chr17	45854260	43931626	T	C	0.799	0.793	0.988	0.0622045	0.0108	7.709e-09	53386	77258	58749.1	NC_000017.11
rs17691328	chr17	45878121	43955487	C	T	0.798	0.793	0.983	0.061603	0.0108	1.175e-08	53386	77258	58749.1	NC_000017.11
rs17691449	chr17	45886917	43964283	G	C	0.799	0.793	0.982	0.0614995	0.0108	1.251e-08	53386	77258	58749.1	NC_000017.11
rs17691466	chr17	45890853	43968219	A	G	0.799	0.793	0.982	0.0614995	0.0108	1.268e-08	53386	77258	58749.1	NC_000017.11
rs17691508	chr17	45891097	43968463	C	G	0.799	0.793	0.982	0.0614995	0.0108	1.285e-08	53386	77258	58749.1	NC_000017.11
rs17691556	chr17	45891802	43969168	T	A	0.799	0.793	0.982	0.0613961	0.0108	1.349e-08	53386	77258	58749.1	NC_000017.11
rs17691610	chr17	45893296	43970662	G	T	0.799	0.793	0.982	0.0614995	0.0108	1.308e-08	53386	77258	58749.1	NC_000017.11
rs17760577	chr17	45664086	43741452	C	T	0.799	0.793	0.979	0.0611045	0.0108	1.633e-08	53386	77258	58749.1	NC_000017.11
rs17760631	chr17	45665679	43743045	T	C	0.799	0.793	0.979	0.0608975	0.0108	1.774e-08	53386	77258	58749.1	NC_000017.11
rs17760733	chr17	45668910	43746276	G	T	0.799	0.793	0.98	0.061001	0.0108	1.764e-08	53386	77258	58749.1	NC_000017.11
rs17760817	chr17	45672771	43750137	G	C	0.799	0.793	0.98	0.061001	0.0108	1.721e-08	53386	77258	58749.1	NC_000017.11
rs17761046	chr17	45681016	43758382	T	C	0.799	0.793	0.98	0.061001	0.0108	1.649e-08	53386	77258	58749.1	NC_000017.11
rs17761100	chr17	45683023	43760389	A	G	0.799	0.793	0.98	0.061001	0.0108	1.654e-08	53386	77258	58749.1	NC_000017.11
rs17761124	chr17	45683150	43760516	A	T	0.799	0.793	0.98	0.061001	0.0108	1.647e-08	53386	77258	58749.1	NC_000017.11
rs17761207	chr17	45684889	43762255	T	C	0.799	0.793	0.98	0.061001	0.0108	1.653e-08	53386	77258	58749.1	NC_000017.11
rs17761387	chr17	45688084	43765450	G	A	0.799	0.793	0.981	0.061001	0.0108	1.662e-08	53386	77258	58749.1	NC_000017.11
rs17761581	chr17	45691722	43769088	T	C	0.799	0.793	0.981	0.061001	0.0108	1.634e-08	53386	77258	58749.1	NC_000017.11
rs17761838	chr17	45697593	43774959	T	C	0.799	0.793	0.981	0.0611045	0.0108	1.568e-08	53386	77258	58749.1	NC_000017.11
rs17761985	chr17	45699421	43776787	C	T	0.799	0.793	0.981	0.0611045	0.0108	1.539e-08	53386	77258	58749.1	NC_000017.11
rs17762073	chr17	45700379	43777745	C	A	0.799	0.793	0.981	0.0611986	0.0108	1.494e-08	53386	77258	58749.1	NC_000017.11
rs17762165	chr17	45701236	43778602	C	T	0.799	0.793	0.981	0.0611045	0.0108	1.563e-08	53386	77258	58749.1	NC_000017.11
rs17762308	chr17	45703582	43780948	T	C	0.799	0.793	0.981	0.0614995	0.0108	1.314e-08	53386	77258	58749.1	NC_000017.11
rs17762361	chr17	45704412	43781778	A	G	0.799	0.793	0.981	0.061302	0.0108	1.44e-08	53386	77258	58749.1	NC_000017.11
rs17762535	chr17	45709764	43787130	T	C	0.799	0.793	0.982	0.061603	0.0108	1.224e-08	53386	77258	58749.1	NC_000017.11
rs17762769	chr17	45816037	43893403	G	A	0.799	0.793	0.992	0.0622045	0.0107	6.933e-09	53386	77258	58749.1	NC_000017.11
rs17762882	chr17	45821521	43898887	T	C	0.799	0.793	0.993	0.0624958	0.0107	5.783e-09	53386	77258	58749.1	NC_000017.11
rs17762912	chr17	45821795	43899161	A	C	0.799	0.793	0.992	0.0624019	0.0107	6.272e-09	53386	77258	58749.1	NC_000017.11
rs17762954	chr17	45822420	43899786	C	T	0.799	0.793	0.992	0.0622985	0.0107	6.636e-09	53386	77258	58749.1	NC_000017.11
rs17763050	chr17	45825970	43903336	G	A	0.799	0.793	0.993	0.0622045	0.0107	6.876e-09	53386	77258	58749.1	NC_000017.11
rs17763086	chr17	45828115	43905481	T	G	0.799	0.793	0.993	0.0619978	0.0107	7.472e-09	53386	77258	58749.1	NC_000017.11
rs17763199	chr17	45832817	43910183	G	A	0.799	0.793	0.992	0.061603	0.0107	9.649e-09	53386	77258	58749.1	NC_000017.11
rs17763515	chr17	45840452	43917818	G	A	0.799	0.793	0.992	0.0611986	0.0107	1.265e-08	53386	77258	58749.1	NC_000017.11
rs17763533	chr17	45840824	43918190	T	C	0.799	0.793	0.992	0.061302	0.0107	1.187e-08	53386	77258	58749.1	NC_000017.11
rs17763596	chr17	45843844	43921210	G	T	0.799	0.793	0.991	0.0611045	0.0107	1.319e-08	53386	77258	58749.1	NC_000017.11
rs17763634	chr17	45844388	43921754	T	C	0.799	0.793	0.991	0.0611986	0.0108	1.261e-08	53386	77258	58749.1	NC_000017.11
rs17769490	chr17	45848239	43925605	G	A	0.799	0.792	0.993	0.0621012	0.0107	7.041e-09	53386	77258	58749.1	NC_000017.11
rs17769552	chr17	45849924	43927290	G	A	0.802	0.796	0.983	0.0625991	0.0108	7.708e-09	53386	77258	58749.1	NC_000017.11
rs17770108	chr17	45883926	43961292	G	T	0.799	0.793	0.983	0.061603	0.0108	1.201e-08	53386	77258	58749.1	NC_000017.11
rs17770120	chr17	45886577	43963943	C	A	0.799	0.793	0.982	0.061603	0.0108	1.213e-08	53386	77258	58749.1	NC_000017.11
rs17770150	chr17	45886797	43964163	G	A	0.799	0.793	0.982	0.0614995	0.0108	1.26e-08	53386	77258	58749.1	NC_000017.11
rs17770186	chr17	45886825	43964191	C	A	0.799	0.793	0.982	0.0614995	0.0108	1.271e-08	53386	77258	58749.1	NC_000017.11
rs17770296	chr17	45891770	43969136	C	T	0.799	0.793	0.982	0.061302	0.0108	1.39e-08	53386	77258	58749.1	NC_000017.11
rs17770337	chr17	45892413	43969779	G	T	0.799	0.793	0.982	0.0614995	0.0108	1.279e-08	53386	77258	58749.1	NC_000017.11
rs17770343	chr17	45892788	43970154	T	C	0.799	0.793	0.982	0.0614995	0.0108	1.301e-08	53386	77258	58749.1	NC_000017.11
rs28364021	chr17	45834916	43912282	C	T	0.799	0.793	0.993	0.0618004	0.0107	8.897e-09	53386	77258	58749.1	NC_000017.11
rs28364023	chr17	45816793	43894159	C	T	0.799	0.793	0.992	0.0624019	0.0107	6.044e-09	53386	77258	58749.1	NC_000017.11
rs28364025	chr17	45816736	43894102	T	C	0.799	0.793	0.992	0.0622985	0.0107	6.481e-09	53386	77258	58749.1	NC_000017.11
rs28416808	chr17	45943852	44021218	C	T	0.798	0.793	0.974	0.0603046	0.0109	2.717e-08	53386	77258	58749.1	NC_000017.11
rs28439143	chr17	45910357	43987723	G	A	0.799	0.793	0.979	0.0611045	0.0108	1.659e-08	53386	77258	58749.1	NC_000017.11
rs28439278	chr17	45760705	43838071	C	T	0.799	0.793	0.987	0.0627964	0.0108	5.598e-09	53386	77258	58749.1	NC_000017.11
rs34008514	chr17	45756948	43834314	A	G	0.799	0.793	0.987	0.0627964	0.0108	5.46e-09	53386	77258	58749.1	NC_000017.11
rs34043286	chr17	46039753	44117119	A	G	0.799	0.793	0.971	0.0611986	0.0109	1.882e-08	53386	77258	58749.1	NC_000017.11
rs34097347	chr17	45872082	43949448	C	A	0.8	0.794	0.979	0.0608975	0.0108	1.974e-08	53386	77258	58749.1	NC_000017.11
rs34186148	chr17	45777289	43854655	G	C	0.647	0.638	0.979	0.0540999	0.0091	2.73e-09	53386	77258	58749.1	NC_000017.11
rs34195569	chr17	45756555	43833921	G	A	0.799	0.793	0.987	0.0628997	0.0108	5.414e-09	53386	77258	58749.1	NC_000017.11
rs34211253	chr17	45756708	43834074	C	G	0.799	0.793	0.987	0.0627964	0.0108	5.522e-09	53386	77258	58749.1	NC_000017.11
rs34283254	chr17	45825495	43902861	C	A	0.799	0.793	0.993	0.0622985	0.0107	6.393e-09	53386	77258	58749.1	NC_000017.11
rs34303488	chr17	45770815	43848181	C	T	0.799	0.793	0.987	0.0627025	0.0108	5.674e-09	53386	77258	58749.1	NC_000017.11
rs34416056	chr17	45873854	43951220	T	G	0.799	0.793	0.984	0.061697	0.0108	1.082e-08	53386	77258	58749.1	NC_000017.11
rs34579278	chr17	45756615	43833981	A	G	0.799	0.793	0.987	0.0627964	0.0108	5.665e-09	53386	77258	58749.1	NC_000017.11
rs34579536	chr17	46031540	44108906	A	G	0.799	0.793	0.972	0.061302	0.0109	1.86e-08	53386	77258	58749.1	NC_000017.11
rs34739559	chr17	45871976	43949342	G	A	0.798	0.793	0.98	0.0606999	0.0108	1.974e-08	53386	77258	58749.1	NC_000017.11
rs35076622	chr17	45779092	43856458	G	A	0.647	0.638	0.978	0.054403	0.0091	2.35e-09	53386	77258	58749.1	NC_000017.11
rs35282504	chr17	45755252	43832618	G	A	0.799	0.793	0.987	0.0628997	0.0108	5.432e-09	53386	77258	58749.1	NC_000017.11
rs35631660	chr17	45754971	43832337	A	G	0.8	0.794	0.985	0.0636037	0.0108	3.921e-09	53386	77258	58749.1	NC_000017.11
rs35833914	chr17	46033175	44110541	G	A	0.799	0.793	0.972	0.0611986	0.0109	1.885e-08	53386	77258	58749.1	NC_000017.11
rs35879086	chr17	45753016	43830382	G	A	0.799	0.793	0.987	0.0627025	0.0108	5.891e-09	53386	77258	58749.1	NC_000017.11
rs36047693	chr17	45756458	43833824	G	C	0.799	0.793	0.987	0.0628997	0.0108	5.404e-09	53386	77258	58749.1	NC_000017.11
rs36076725	chr17	46033166	44110532	G	A	0.799	0.793	0.972	0.0611986	0.0109	1.887e-08	53386	77258	58749.1	NC_000017.11
rs36123991	chr17	46282297	44359663	G	T	0.817	0.813	0.868	0.066602	0.0119	2.032e-08	53386	77258	58749.1	NC_000017.11
rs41280116	chr17	45825476	43902842	C	T	0.799	0.793	0.994	0.0624019	0.0107	6.098e-09	53386	77258	58749.1	NC_000017.11
rs41280118	chr17	45825723	43903089	C	T	0.799	0.793	0.993	0.0622985	0.0107	6.261e-09	53386	77258	58749.1	NC_000017.11
rs41374248	chr17	46043076	44120442	A	G	0.799	0.793	0.971	0.061302	0.0109	1.81e-08	53386	77258	58749.1	NC_000017.11
rs41382552	chr17	46041633	44118999	A	G	0.799	0.793	0.971	0.0613961	0.0109	1.761e-08	53386	77258	58749.1	NC_000017.11
rs41384744	chr17	46059704	44137070	A	G	0.799	0.793	0.97	0.0621012	0.0109	1.196e-08	53386	77258	58749.1	NC_000017.11
rs41437445	chr17	46038872	44116238	G	A	0.799	0.793	0.972	0.0611986	0.0109	1.928e-08	53386	77258	58749.1	NC_000017.11
rs41457044	chr17	45834058	43911424	C	T	0.799	0.793	0.993	0.061697	0.0107	8.927e-09	53386	77258	58749.1	NC_000017.11
rs55638417	chr17	45823068	43900434	A	G	0.799	0.793	0.992	0.0624019	0.0107	6.288e-09	53386	77258	58749.1	NC_000017.11
rs55645418	chr17	45754749	43832115	A	G	0.799	0.793	0.987	0.0627964	0.0108	5.539e-09	53386	77258	58749.1	NC_000017.11
rs55646970	chr17	45861430	43938796	A	G	0.799	0.793	0.987	0.0619038	0.0108	9.093e-09	53386	77258	58749.1	NC_000017.11
rs55651627	chr17	45680645	43758011	G	C	0.799	0.793	0.98	0.061001	0.0108	1.671e-08	53386	77258	58749.1	NC_000017.11
rs55653657	chr17	45879412	43956778	A	G	0.799	0.793	0.983	0.0614995	0.0108	1.221e-08	53386	77258	58749.1	NC_000017.11
rs55653937	chr17	46238710	44316076	G	T	0.799	0.793	0.945	0.0654038	0.011	2.751e-09	53386	77258	58749.1	NC_000017.11
rs55653963	chr17	45722143	43799509	A	C	0.799	0.793	0.983	0.0618004	0.0108	1.093e-08	53386	77258	58749.1	NC_000017.11
rs55657917	chr17	45767194	43844560	T	G	0.801	0.795	0.978	0.0624019	0.0109	9.704e-09	53386	77258	58749.1	NC_000017.11
rs55660209	chr17	45854807	43932173	A	G	0.8	0.794	0.982	0.0619038	0.0108	1.059e-08	53386	77258	58749.1	NC_000017.11
rs55662347	chr17	45993179	44070545	G	A	0.799	0.793	0.974	0.061603	0.0109	1.476e-08	53386	77258	58749.1	NC_000017.11
rs55668363	chr17	45815422	43892788	G	A	0.802	0.796	0.978	0.063003	0.0109	6.72e-09	53386	77258	58749.1	NC_000017.11
rs55669046	chr17	45691135	43768501	C	T	0.799	0.793	0.981	0.0611045	0.0108	1.6e-08	53386	77258	58749.1	NC_000017.11
rs55669501	chr17	46125198	44202564	G	A	0.799	0.793	0.966	0.0618004	0.0109	1.524e-08	53386	77258	58749.1	NC_000017.11
rs55672516	chr17	46124314	44201680	A	C	0.799	0.794	0.966	0.0618004	0.0109	1.497e-08	53386	77258	58749.1	NC_000017.11
rs55673092	chr17	45861516	43938882	G	A	0.799	0.793	0.987	0.0619978	0.0108	8.82e-09	53386	77258	58749.1	NC_000017.11
rs55673340	chr17	45871367	43948733	C	T	0.799	0.793	0.984	0.061697	0.0108	1.083e-08	53386	77258	58749.1	NC_000017.11
rs55682376	chr17	45914522	43991888	G	A	0.799	0.793	0.979	0.061001	0.0108	1.779e-08	53386	77258	58749.1	NC_000017.11
rs55685451	chr17	45924591	44001957	T	G	0.799	0.793	0.977	0.0608034	0.0108	1.978e-08	53386	77258	58749.1	NC_000017.11
rs55686102	chr17	46125242	44202608	C	T	0.799	0.793	0.966	0.0618004	0.0109	1.508e-08	53386	77258	58749.1	NC_000017.11
rs55690782	chr17	46059945	44137311	G	A	0.799	0.793	0.97	0.0611986	0.0109	1.953e-08	53386	77258	58749.1	NC_000017.11
rs55691306	chr17	45900929	43978295	G	C	0.799	0.793	0.981	0.0613961	0.0108	1.356e-08	53386	77258	58749.1	NC_000017.11
rs55692232	chr17	46086957	44164323	G	A	0.799	0.793	0.97	0.0608975	0.0109	2.265e-08	53386	77258	58749.1	NC_000017.11
rs55707339	chr17	45765096	43842462	T	C	0.799	0.793	0.985	0.0630969	0.0108	5.052e-09	53386	77258	58749.1	NC_000017.11
rs55709241	chr17	45963735	44041101	T	C	0.8	0.795	0.968	0.0611986	0.0109	2.187e-08	53386	77258	58749.1	NC_000017.11
rs55711941	chr17	45963457	44040823	C	T	0.799	0.793	0.974	0.0611986	0.0109	1.788e-08	53386	77258	58749.1	NC_000017.11
rs55714296	chr17	46059823	44137189	A	T	0.799	0.793	0.97	0.0611986	0.0109	2.019e-08	53386	77258	58749.1	NC_000017.11
rs55718212	chr17	45843045	43920411	T	C	0.799	0.793	0.991	0.0611045	0.0108	1.339e-08	53386	77258	58749.1	NC_000017.11
rs55719714	chr17	45862272	43939638	G	A	0.799	0.793	0.986	0.0619038	0.0108	9.526e-09	53386	77258	58749.1	NC_000017.11
rs55721252	chr17	45880733	43958099	T	C	0.799	0.793	0.981	0.061302	0.0108	1.444e-08	53386	77258	58749.1	NC_000017.11
rs55725840	chr17	45767120	43844486	T	A	0.799	0.793	0.987	0.0627964	0.0108	5.581e-09	53386	77258	58749.1	NC_000017.11
rs55726761	chr17	46022303	44099669	G	A	0.799	0.793	0.971	0.0611986	0.0109	1.9e-08	53386	77258	58749.1	NC_000017.11
rs55736025	chr17	45994651	44072017	C	A	0.799	0.793	0.974	0.061603	0.0109	1.435e-08	53386	77258	58749.1	NC_000017.11
rs55747440	chr17	45759749	43837115	A	G	0.799	0.793	0.987	0.0627964	0.0108	5.663e-09	53386	77258	58749.1	NC_000017.11
rs55751924	chr17	45854789	43932155	A	G	0.799	0.793	0.986	0.0618004	0.0108	9.856e-09	53386	77258	58749.1	NC_000017.11
rs55760800	chr17	45919542	43996908	T	G	0.799	0.793	0.978	0.0611045	0.0108	1.72e-08	53386	77258	58749.1	NC_000017.11
rs55763795	chr17	45831407	43908773	G	C	0.799	0.793	0.993	0.0618004	0.0107	8.438e-09	53386	77258	58749.1	NC_000017.11
rs55767267	chr17	45882959	43960325	T	C	0.801	0.795	0.974	0.0622985	0.0109	1.03e-08	53386	77258	58749.1	NC_000017.11
rs55768605	chr17	45879368	43956734	C	A	0.799	0.793	0.983	0.0614995	0.0108	1.217e-08	53386	77258	58749.1	NC_000017.11
rs55779147	chr17	45817144	43894510	G	A	0.799	0.793	0.993	0.0624019	0.0107	6.12e-09	53386	77258	58749.1	NC_000017.11
rs55780786	chr17	46132509	44209875	T	C	0.799	0.793	0.965	0.0618004	0.0109	1.519e-08	53386	77258	58749.1	NC_000017.11
rs55780945	chr17	45962754	44040120	C	T	0.799	0.793	0.974	0.0611986	0.0109	1.809e-08	53386	77258	58749.1	NC_000017.11
rs55781174	chr17	45866792	43944158	C	T	0.799	0.793	0.986	0.0619038	0.0108	9.216e-09	53386	77258	58749.1	NC_000017.11
rs55787105	chr17	45775743	43853109	G	A	0.799	0.793	0.988	0.0627025	0.0108	5.694e-09	53386	77258	58749.1	NC_000017.11
rs55787734	chr17	45721686	43799052	A	G	0.8	0.794	0.978	0.0611986	0.0109	1.676e-08	53386	77258	58749.1	NC_000017.11
rs55788597	chr17	45926031	44003397	T	A	0.799	0.793	0.977	0.0608034	0.0108	1.994e-08	53386	77258	58749.1	NC_000017.11
rs55788678	chr17	45914867	43992233	C	T	0.8	0.794	0.975	0.0606999	0.0109	2.34e-08	53386	77258	58749.1	NC_000017.11
rs55794067	chr17	46111398	44188764	T	C	0.799	0.793	0.969	0.0611986	0.0109	1.997e-08	53386	77258	58749.1	NC_000017.11
rs55801356	chr17	45759871	43837237	A	G	0.799	0.793	0.987	0.0625991	0.0108	6.148e-09	53386	77258	58749.1	NC_000017.11
rs55802590	chr17	46123978	44201344	G	C	0.799	0.793	0.966	0.061697	0.0109	1.624e-08	53386	77258	58749.1	NC_000017.11
rs55810795	chr17	45914917	43992283	A	G	0.799	0.794	0.975	0.0608975	0.0109	2.08e-08	53386	77258	58749.1	NC_000017.11
rs55821155	chr17	45955104	44032470	C	G	0.798	0.793	0.973	0.0608975	0.0109	2.131e-08	53386	77258	58749.1	NC_000017.11
rs55823844	chr17	45900954	43978320	G	A	0.799	0.793	0.981	0.061302	0.0108	1.445e-08	53386	77258	58749.1	NC_000017.11
rs55831516	chr17	46070901	44148267	C	T	0.799	0.793	0.97	0.061001	0.0109	2.183e-08	53386	77258	58749.1	NC_000017.11
rs55838058	chr17	45721536	43798902	C	T	0.8	0.794	0.978	0.0624958	0.0109	8.371e-09	53386	77258	58749.1	NC_000017.11
rs55840731	chr17	45691911	43769277	C	G	0.799	0.793	0.981	0.0611986	0.0108	1.522e-08	53386	77258	58749.1	NC_000017.11
rs55849949	chr17	45776160	43853526	A	G	0.799	0.793	0.988	0.0628997	0.0108	5.204e-09	53386	77258	58749.1	NC_000017.11
rs55849973	chr17	45715052	43792418	T	C	0.8	0.794	0.979	0.061603	0.0108	1.367e-08	53386	77258	58749.1	NC_000017.11
rs55864131	chr17	46086045	44163411	T	C	0.799	0.793	0.97	0.0608975	0.0109	2.311e-08	53386	77258	58749.1	NC_000017.11
rs55865707	chr17	45831460	43908826	T	G	0.799	0.793	0.993	0.0618004	0.0107	8.504e-09	53386	77258	58749.1	NC_000017.11
rs55874169	chr17	45937018	44014384	G	A	0.798	0.793	0.976	0.0608034	0.0108	2.083e-08	53386	77258	58749.1	NC_000017.11
rs55876817	chr17	45880773	43958139	A	C	0.799	0.793	0.981	0.061302	0.0108	1.435e-08	53386	77258	58749.1	NC_000017.11
rs55877243	chr17	45891653	43969019	T	C	0.799	0.793	0.982	0.0613961	0.0108	1.362e-08	53386	77258	58749.1	NC_000017.11
rs55881134	chr17	46031882	44109248	G	A	0.799	0.793	0.972	0.0611986	0.0109	1.879e-08	53386	77258	58749.1	NC_000017.11
rs55885063	chr17	46125586	44202952	C	G	0.799	0.794	0.965	0.0619038	0.0109	1.47e-08	53386	77258	58749.1	NC_000017.11
rs55886080	chr17	45994675	44072041	T	A	0.799	0.793	0.974	0.061697	0.0109	1.422e-08	53386	77258	58749.1	NC_000017.11
rs55886302	chr17	45858645	43936011	A	G	0.799	0.793	0.987	0.0619038	0.0108	8.746e-09	53386	77258	58749.1	NC_000017.11
rs55888391	chr17	45860741	43938107	A	G	0.799	0.793	0.987	0.0619038	0.0108	8.947e-09	53386	77258	58749.1	NC_000017.11
rs55893711	chr17	46041954	44119320	C	T	0.799	0.793	0.971	0.061302	0.0109	1.885e-08	53386	77258	58749.1	NC_000017.11
rs55894109	chr17	45879855	43957221	C	T	0.799	0.793	0.983	0.061603	0.0108	1.172e-08	53386	77258	58749.1	NC_000017.11
rs55895732	chr17	45891571	43968937	T	C	0.799	0.793	0.982	0.0613961	0.0108	1.332e-08	53386	77258	58749.1	NC_000017.11
rs55896111	chr17	45721682	43799048	G	A	0.801	0.795	0.977	0.0608034	0.0109	2.219e-08	53386	77258	58749.1	NC_000017.11
rs55900347	chr17	46098726	44176092	G	A	0.799	0.794	0.969	0.061001	0.0109	2.177e-08	53386	77258	58749.1	NC_000017.11
rs55905252	chr17	45877999	43955365	C	A	0.799	0.793	0.983	0.061603	0.0108	1.149e-08	53386	77258	58749.1	NC_000017.11
rs55907036	chr17	45965000	44042366	G	A	0.8	0.794	0.97	0.061302	0.0109	1.91e-08	53386	77258	58749.1	NC_000017.11
rs55909047	chr17	46132591	44209957	A	G	0.799	0.793	0.965	0.0618004	0.0109	1.491e-08	53386	77258	58749.1	NC_000017.11
rs55913645	chr17	45993590	44070956	T	A	0.799	0.793	0.974	0.061603	0.0109	1.471e-08	53386	77258	58749.1	NC_000017.11
rs55915917	chr17	45815418	43892784	T	G	0.801	0.795	0.977	0.0632001	0.0109	5.825e-09	53386	77258	58749.1	NC_000017.11
rs55927630	chr17	45695041	43772407	C	T	0.799	0.793	0.981	0.0611045	0.0108	1.539e-08	53386	77258	58749.1	NC_000017.11
rs55929190	chr17	46070233	44147599	G	C	0.799	0.793	0.97	0.061001	0.0109	2.158e-08	53386	77258	58749.1	NC_000017.11
rs55929431	chr17	45922836	44000202	G	A	0.799	0.793	0.977	0.0608034	0.0108	2.037e-08	53386	77258	58749.1	NC_000017.11
rs55933304	chr17	45914939	43992305	G	A	0.799	0.794	0.976	0.0606999	0.0109	2.292e-08	53386	77258	58749.1	NC_000017.11
rs55937610	chr17	45882917	43960283	A	G	0.799	0.793	0.983	0.061603	0.0108	1.185e-08	53386	77258	58749.1	NC_000017.11
rs55938136	chr17	45720994	43798360	A	G	0.799	0.793	0.983	0.0614995	0.0108	1.225e-08	53386	77258	58749.1	NC_000017.11
rs55942528	chr17	45854662	43932028	A	G	0.799	0.793	0.986	0.0621012	0.0108	8.003e-09	53386	77258	58749.1	NC_000017.11
rs55943044	chr17	45794862	43872228	G	A	0.8	0.794	0.988	0.0630969	0.0108	4.83e-09	53386	77258	58749.1	NC_000017.11
rs55943606	chr17	45891508	43968874	A	G	0.799	0.793	0.982	0.0614995	0.0108	1.29e-08	53386	77258	58749.1	NC_000017.11
rs55943825	chr17	45847410	43924776	C	T	0.799	0.793	0.991	0.061697	0.0108	9.701e-09	53386	77258	58749.1	NC_000017.11
rs55944735	chr17	45880806	43958172	A	G	0.799	0.793	0.981	0.061302	0.0108	1.508e-08	53386	77258	58749.1	NC_000017.11
rs55946323	chr17	45954580	44031946	A	G	0.798	0.793	0.973	0.0608975	0.0109	2.132e-08	53386	77258	58749.1	NC_000017.11
rs55947022	chr17	46070208	44147574	G	A	0.799	0.793	0.97	0.061001	0.0109	2.161e-08	53386	77258	58749.1	NC_000017.11
rs55947210	chr17	45731397	43808763	A	G	0.799	0.793	0.984	0.0613961	0.0108	1.298e-08	53386	77258	58749.1	NC_000017.11
rs55960528	chr17	45891628	43968994	T	C	0.799	0.793	0.982	0.0613961	0.0108	1.366e-08	53386	77258	58749.1	NC_000017.11
rs55962674	chr17	45721667	43799033	C	T	0.799	0.793	0.983	0.061603	0.0108	1.208e-08	53386	77258	58749.1	NC_000017.11
rs55972157	chr17	45691337	43768703	C	T	0.799	0.793	0.981	0.0611045	0.0108	1.62e-08	53386	77258	58749.1	NC_000017.11
rs55972730	chr17	46078341	44155707	C	T	0.799	0.793	0.97	0.0608975	0.0109	2.266e-08	53386	77258	58749.1	NC_000017.11
rs55973918	chr17	45714886	43792252	C	A	0.799	0.793	0.982	0.0614995	0.0108	1.269e-08	53386	77258	58749.1	NC_000017.11
rs55975673	chr17	45881747	43959113	A	G	0.799	0.793	0.983	0.061603	0.0108	1.161e-08	53386	77258	58749.1	NC_000017.11
rs55978005	chr17	45954174	44031540	G	T	0.798	0.793	0.973	0.0608034	0.0109	2.164e-08	53386	77258	58749.1	NC_000017.11
rs55980621	chr17	45691130	43768496	C	T	0.799	0.793	0.981	0.0611045	0.0108	1.609e-08	53386	77258	58749.1	NC_000017.11
rs55989971	chr17	45720794	43798160	G	A	0.799	0.793	0.983	0.0614995	0.0108	1.227e-08	53386	77258	58749.1	NC_000017.11
rs55991914	chr17	45776901	43854267	C	T	0.799	0.793	0.988	0.0627964	0.0108	5.374e-09	53386	77258	58749.1	NC_000017.11
rs55996632	chr17	45858522	43935888	C	T	0.799	0.793	0.987	0.0618004	0.0108	9.35e-09	53386	77258	58749.1	NC_000017.11
rs56002706	chr17	45923139	44000505	C	T	0.799	0.793	0.978	0.0608975	0.0108	1.945e-08	53386	77258	58749.1	NC_000017.11
rs56006248	chr17	45737775	43815141	A	G	0.799	0.793	0.985	0.0619038	0.0108	9.467e-09	53386	77258	58749.1	NC_000017.11
rs56013908	chr17	45759554	43836920	T	C	0.799	0.793	0.987	0.0628997	0.0108	5.208e-09	53386	77258	58749.1	NC_000017.11
rs56023973	chr17	45840410	43917776	G	T	0.799	0.793	0.992	0.0611986	0.0107	1.253e-08	53386	77258	58749.1	NC_000017.11
rs56026128	chr17	45853878	43931244	G	C	0.799	0.793	0.987	0.0619978	0.0108	8.681e-09	53386	77258	58749.1	NC_000017.11
rs56036719	chr17	45866608	43943974	C	T	0.799	0.793	0.986	0.0619038	0.0108	9.527e-09	53386	77258	58749.1	NC_000017.11
rs56040418	chr17	45880713	43958079	C	T	0.798	0.792	0.981	0.061697	0.0108	1.098e-08	53386	77258	58749.1	NC_000017.11
rs56041778	chr17	46070145	44147511	G	C	0.799	0.793	0.97	0.061001	0.0109	2.157e-08	53386	77258	58749.1	NC_000017.11
rs56042957	chr17	45914878	43992244	G	A	0.799	0.794	0.975	0.0608975	0.0109	2.084e-08	53386	77258	58749.1	NC_000017.11
rs56043078	chr17	45775869	43853235	T	G	0.799	0.793	0.988	0.0627964	0.0108	5.283e-09	53386	77258	58749.1	NC_000017.11
rs56046792	chr17	45719880	43797246	C	T	0.799	0.793	0.983	0.061697	0.0108	1.135e-08	53386	77258	58749.1	NC_000017.11
rs56062621	chr17	45721537	43798903	A	G	0.8	0.794	0.978	0.0624958	0.0109	8.337e-09	53386	77258	58749.1	NC_000017.11
rs56070245	chr17	45770502	43847868	T	C	0.799	0.793	0.987	0.0627964	0.0108	5.567e-09	53386	77258	58749.1	NC_000017.11
rs56080482	chr17	45955231	44032597	G	A	0.798	0.793	0.973	0.0608034	0.0109	2.212e-08	53386	77258	58749.1	NC_000017.11
rs56082319	chr17	45767432	43844798	G	A	0.799	0.793	0.987	0.061697	0.0108	9.749e-09	53386	77258	58749.1	NC_000017.11
rs56099546	chr17	45817243	43894609	A	G	0.799	0.793	0.993	0.0624019	0.0107	6.204e-09	53386	77258	58749.1	NC_000017.11
rs56100013	chr17	45691101	43768467	C	T	0.799	0.793	0.981	0.0611045	0.0108	1.611e-08	53386	77258	58749.1	NC_000017.11
rs56100031	chr17	46077791	44155157	C	T	0.799	0.793	0.97	0.0608975	0.0109	2.253e-08	53386	77258	58749.1	NC_000017.11
rs56101773	chr17	45879903	43957269	T	C	0.799	0.793	0.983	0.061603	0.0108	1.17e-08	53386	77258	58749.1	NC_000017.11
rs56108300	chr17	46000485	44077851	T	A	0.801	0.795	0.958	0.0627964	0.011	1.132e-08	53386	77258	58749.1	NC_000017.11
rs56109643	chr17	45767493	43844859	A	G	0.799	0.793	0.987	0.0627964	0.0108	5.531e-09	53386	77258	58749.1	NC_000017.11
rs56110538	chr17	45691361	43768727	G	A	0.799	0.793	0.981	0.0611045	0.0108	1.615e-08	53386	77258	58749.1	NC_000017.11
rs56113217	chr17	45849582	43926948	A	G	0.799	0.793	0.992	0.0618004	0.0107	8.991e-09	53386	77258	58749.1	NC_000017.11
rs56119705	chr17	46132619	44209985	T	C	0.799	0.793	0.965	0.0619038	0.0109	1.49e-08	53386	77258	58749.1	NC_000017.11
rs56127111	chr17	45835949	43913315	C	T	0.799	0.793	0.993	0.0613961	0.0107	1.108e-08	53386	77258	58749.1	NC_000017.11
rs56127309	chr17	45882975	43960341	G	A	0.801	0.795	0.974	0.0622045	0.0109	1.096e-08	53386	77258	58749.1	NC_000017.11
rs56136075	chr17	45858932	43936298	C	A	0.799	0.793	0.987	0.0619038	0.0108	8.784e-09	53386	77258	58749.1	NC_000017.11
rs56146262	chr17	45854541	43931907	C	A	0.799	0.793	0.987	0.0619038	0.0108	9.043e-09	53386	77258	58749.1	NC_000017.11
rs56150806	chr17	45841935	43919301	T	C	0.799	0.793	0.992	0.0611986	0.0107	1.256e-08	53386	77258	58749.1	NC_000017.11
rs56160448	chr17	45714992	43792358	A	G	0.799	0.793	0.982	0.0614995	0.0108	1.309e-08	53386	77258	58749.1	NC_000017.11
rs56162163	chr17	45697131	43774497	A	T	0.799	0.793	0.981	0.0611045	0.0108	1.555e-08	53386	77258	58749.1	NC_000017.11
rs56166491	chr17	45964855	44042221	A	G	0.799	0.793	0.974	0.0613961	0.0109	1.63e-08	53386	77258	58749.1	NC_000017.11
rs56167344	chr17	45719721	43797087	A	T	0.799	0.793	0.983	0.061697	0.0108	1.133e-08	53386	77258	58749.1	NC_000017.11
rs56167560	chr17	45715045	43792411	A	G	0.8	0.794	0.979	0.061603	0.0108	1.305e-08	53386	77258	58749.1	NC_000017.11
rs56168907	chr17	45759725	43837091	T	C	0.799	0.793	0.987	0.0627025	0.0108	5.897e-09	53386	77258	58749.1	NC_000017.11
rs56178230	chr17	45740466	43817832	G	A	0.799	0.793	0.985	0.0621012	0.0108	8.77e-09	53386	77258	58749.1	NC_000017.11
rs56180212	chr17	45883545	43960911	A	G	0.798	0.793	0.981	0.0613961	0.0108	1.294e-08	53386	77258	58749.1	NC_000017.11
rs56189701	chr17	45910435	43987801	T	C	0.799	0.793	0.978	0.0608034	0.0108	1.997e-08	53386	77258	58749.1	NC_000017.11
rs56194412	chr17	45883234	43960600	T	C	0.799	0.793	0.983	0.061603	0.0108	1.191e-08	53386	77258	58749.1	NC_000017.11
rs56194509	chr17	45767193	43844559	T	G	0.801	0.795	0.978	0.0622985	0.0109	9.736e-09	53386	77258	58749.1	NC_000017.11
rs56197117	chr17	45926080	44003446	A	G	0.799	0.793	0.977	0.0608034	0.0108	1.988e-08	53386	77258	58749.1	NC_000017.11
rs56200760	chr17	45694652	43772018	G	T	0.799	0.793	0.981	0.0611045	0.0108	1.533e-08	53386	77258	58749.1	NC_000017.11
rs56205560	chr17	45727023	43804389	T	A	0.799	0.793	0.984	0.061603	0.0108	1.175e-08	53386	77258	58749.1	NC_000017.11
rs56214516	chr17	45759587	43836953	A	C	0.826	0.82	0.92	0.0667985	0.0118	1.376e-08	53386	77258	58749.1	NC_000017.11
rs56220242	chr17	45714960	43792326	C	T	0.799	0.793	0.982	0.0614995	0.0108	1.277e-08	53386	77258	58749.1	NC_000017.11
rs56226437	chr17	45964995	44042361	T	C	0.8	0.794	0.97	0.061302	0.0109	1.936e-08	53386	77258	58749.1	NC_000017.11
rs56227067	chr17	45862243	43939609	A	T	0.799	0.793	0.986	0.0619038	0.0108	9.176e-09	53386	77258	58749.1	NC_000017.11
rs56233672	chr17	45842934	43920300	T	C	0.799	0.793	0.991	0.0611045	0.0108	1.34e-08	53386	77258	58749.1	NC_000017.11
rs56234850	chr17	45982882	44060248	G	A	0.799	0.793	0.975	0.061603	0.0109	1.408e-08	53386	77258	58749.1	NC_000017.11
rs56240678	chr17	46098804	44176170	C	G	0.799	0.793	0.97	0.061001	0.0109	2.18e-08	53386	77258	58749.1	NC_000017.11
rs56249080	chr17	45862066	43939432	G	T	0.799	0.793	0.987	0.0619038	0.0108	9.254e-09	53386	77258	58749.1	NC_000017.11
rs56249311	chr17	45926233	44003599	C	T	0.799	0.793	0.977	0.0608034	0.0108	2.001e-08	53386	77258	58749.1	NC_000017.11
rs56249780	chr17	45879962	43957328	C	T	0.799	0.793	0.983	0.061603	0.0108	1.162e-08	53386	77258	58749.1	NC_000017.11
rs56254732	chr17	45854683	43932049	C	T	0.799	0.793	0.987	0.0618004	0.0108	9.584e-09	53386	77258	58749.1	NC_000017.11
rs56257094	chr17	46124301	44201667	G	A	0.799	0.794	0.966	0.0618004	0.0109	1.5e-08	53386	77258	58749.1	NC_000017.11
rs56268325	chr17	45770375	43847741	T	C	0.799	0.793	0.987	0.0627025	0.0108	5.723e-09	53386	77258	58749.1	NC_000017.11
rs56269136	chr17	45849626	43926992	C	T	0.799	0.792	0.992	0.0619038	0.0107	8.087e-09	53386	77258	58749.1	NC_000017.11
rs56273589	chr17	46125765	44203131	C	G	0.799	0.793	0.965	0.0619038	0.0109	1.44e-08	53386	77258	58749.1	NC_000017.11
rs56280222	chr17	45726422	43803788	T	C	0.799	0.793	0.984	0.0614995	0.0108	1.204e-08	53386	77258	58749.1	NC_000017.11
rs56280951	chr17	45963741	44041107	G	A	0.8	0.795	0.968	0.0611986	0.0109	2.177e-08	53386	77258	58749.1	NC_000017.11
rs56283089	chr17	45691955	43769321	A	C	0.799	0.793	0.981	0.0611045	0.0108	1.593e-08	53386	77258	58749.1	NC_000017.11
rs56288604	chr17	45854014	43931380	A	G	0.799	0.793	0.988	0.0621012	0.0108	8.091e-09	53386	77258	58749.1	NC_000017.11
rs56289364	chr17	45870562	43947928	A	G	0.799	0.793	0.984	0.0618004	0.0108	1.015e-08	53386	77258	58749.1	NC_000017.11
rs56290582	chr17	45711005	43788371	C	T	0.799	0.793	0.982	0.061697	0.0108	1.176e-08	53386	77258	58749.1	NC_000017.11
rs56294117	chr17	45965417	44042783	G	A	0.799	0.793	0.974	0.061302	0.0109	1.733e-08	53386	77258	58749.1	NC_000017.11
rs56295996	chr17	45740191	43817557	C	T	0.799	0.793	0.985	0.0619978	0.0108	8.866e-09	53386	77258	58749.1	NC_000017.11
rs56298110	chr17	45737970	43815336	A	G	0.799	0.793	0.985	0.0619038	0.0108	9.846e-09	53386	77258	58749.1	NC_000017.11
[truncated: 18,068 more rows]

## Sheet: Table S9
Table S9. Number of scCREs overlapping any schizophrenia GWAS SNPs and number of GWAS SNPs overlapping any scCREs of the respective cell type.
celltype	n_scCRE	n_SNPs
Astro_FB	196	262
Astro_PP	228	275
Endothelial	309	434
Exc_L2-3	244	329
Exc_L3-5	252	360
Exc_L4-6_1	298	404
Exc_L4-6_2	206	294
In_LAMP5	290	424
In_PVALB_Ba	326	436
In_PVALB_Ch	231	290
In_SST	265	339
In_VIP	294	414
Microglia	364	522
Oligodendrocyte	196	289
OPC	221	316

## Sheet: Table S10
Table S10. TF binding modulation by GWAS-SNPs for schizophrenia. (low: number of motifs with enhanced binding through risk allele, high: number of motifs with disrupted binding through risk allele)
celltype	motif	jaspar_id	high	low	diff (high-low)	data_label	directionality
Astro_FB	MA0161.2	NFIC	1	0	1	stable	NA
Astro_FB	MA0666.1	MSX1	1	2	-1	stable	NA
Astro_FB	MA0671.1	NFIX	6	11	-5	variable	enhancing
Astro_FB	MA0716.1	PRRX1	3	6	-3	stable	NA
Astro_FB	MA0793.1	POU6F2	2	5	-3	stable	NA
Astro_FB	MA0886.1	EMX2	6	10	-4	stable	NA
Astro_FB	MA1643.1	NFIB	23	18	5	variable	disrupting
Astro_PP	MA0161.2	NFIC	2	2	0	stable	NA
Astro_PP	MA0671.1	NFIX	14	8	6	variable	disrupting
Astro_PP	MA0716.1	PRRX1	6	5	1	stable	NA
Astro_PP	MA0793.1	POU6F2	7	6	1	stable	NA
Astro_PP	MA0886.1	EMX2	17	11	6	variable	disrupting
Astro_PP	MA1150.1	RORB	5	0	5	variable	disrupting
Astro_PP	MA1643.1	NFIB	38	30	8	variable	disrupting
Endothelial	MA0017.2	NR2F1	9	4	5	variable	disrupting
Endothelial	MA0090.3	TEAD1	6	9	-3	stable	NA
Endothelial	MA0657.1	KLF13	14	14	0	stable	NA
Endothelial	MA0685.1	SP4	35	48	-13	variable	enhancing
Endothelial	MA1516.1	KLF3	30	48	-18	variable	enhancing
Endothelial	MA1517.1	KLF6	25	43	-18	variable	enhancing
Exc_L2-3	MA0043.3	HLF	9	8	1	stable	NA
Exc_L2-3	MA0089.2	NFE2L1	7	8	-1	stable	NA
Exc_L2-3	MA0478.1	FOSL2	8	6	2	stable	NA
Exc_L2-3	MA0488.1	JUN	8	10	-2	stable	NA
Exc_L2-3	MA0490.2	JUNB	10	16	-6	variable	enhancing
Exc_L2-3	MA0491.2	JUND	9	12	-3	stable	NA
Exc_L2-3	MA0496.3	MAFK	17	12	5	variable	disrupting
Exc_L2-3	MA0600.2	RFX2	19	16	3	stable	NA
Exc_L2-3	MA0639.1	DBP	10	13	-3	stable	NA
Exc_L2-3	MA0655.1	JDP2	14	17	-3	stable	NA
Exc_L2-3	MA0668.1	NEUROD2	7	8	-1	stable	NA
Exc_L2-3	MA0733.1	EGR4	58	49	9	variable	disrupting
Exc_L2-3	MA0801.1	MGA	11	6	5	variable	disrupting
Exc_L2-3	MA0802.1	TBR1	5	5	0	stable	NA
Exc_L2-3	MA0835.2	BATF3	14	12	2	stable	NA
Exc_L2-3	MA0843.1	TEF	11	11	0	stable	NA
Exc_L2-3	MA1101.2	BACH2	14	10	4	stable	NA
Exc_L2-3	MA1109.1	NEUROD1	9	11	-2	stable	NA
Exc_L2-3	MA1130.1	FOSL2::JUN	7	14	-7	variable	enhancing
Exc_L2-3	MA1132.1	JUN::JUNB	5	6	-1	stable	NA
Exc_L2-3	MA1138.1	FOSL2::JUNB	10	10	0	stable	NA
Exc_L2-3	MA1144.1	FOSL2::JUND	7	11	-4	stable	NA
Exc_L2-3	MA1601.1	ZNF75D	7	6	1	stable	NA
Exc_L2-3	MA1633.1	BACH1	13	14	-1	stable	NA
Exc_L4-6_2	MA0478.1	FOSL2	8	4	4	stable	NA
Exc_L4-6_2	MA0488.1	JUN	7	8	-1	stable	NA
Exc_L4-6_2	MA0490.2	JUNB	3	5	-2	stable	NA
Exc_L4-6_2	MA0491.2	JUND	4	4	0	stable	NA
Exc_L4-6_2	MA0655.1	JDP2	4	8	-4	stable	NA
Exc_L4-6_2	MA0668.1	NEUROD2	8	7	1	stable	NA
Exc_L4-6_2	MA0691.1	TFAP4	10	11	-1	stable	NA
Exc_L4-6_2	MA0801.1	MGA	6	7	-1	stable	NA
Exc_L4-6_2	MA0802.1	TBR1	6	7	-1	stable	NA
Exc_L4-6_2	MA1101.2	BACH2	3	2	1	stable	NA
Exc_L4-6_2	MA1108.2	MXI1	14	15	-1	stable	NA
Exc_L4-6_2	MA1130.1	FOSL2::JUN	3	5	-2	stable	NA
Exc_L4-6_2	MA1132.1	JUN::JUNB	5	6	-1	stable	NA
Exc_L4-6_2	MA1138.1	FOSL2::JUNB	3	6	-3	stable	NA
Exc_L4-6_2	MA1144.1	FOSL2::JUND	4	5	-1	stable	NA
In_PVALB_Ba	MA0052.4	MEF2A	43	40	3	stable	NA
In_PVALB_Ba	MA0490.2	JUNB	12	17	-5	variable	enhancing
In_PVALB_Ba	MA0497.1	MEF2C	26	29	-3	stable	NA
In_PVALB_Ba	MA0609.2	CREM	30	27	3	stable	NA
In_PVALB_Ba	MA0655.1	JDP2	13	16	-3	stable	NA
In_PVALB_Ba	MA0659.2	MAFG	6	14	-8	variable	enhancing
In_PVALB_Ba	MA0691.1	TFAP4	11	15	-4	stable	NA		15
In_PVALB_Ba	MA0698.1	ZBTB18	12	11	1	stable	NA		20
In_PVALB_Ba	MA0773.1	MEF2D	40	45	-5	variable	enhancing
In_PVALB_Ba	MA0834.1	ATF7	14	16	-2	stable	NA
In_PVALB_Ba	MA1130.1	FOSL2::JUN	10	12	-2	stable	NA
In_PVALB_Ba	MA1144.1	FOSL2::JUND	12	16	-4	stable	NA
In_PVALB_Ba	MA1520.1	MAF	24	25	-1	stable	NA
In_PVALB_Ba	MA1644.1	NFYC	8	4	4	stable	NA
In_PVALB_Ch	MA0018.4	CREB1	14	18	-4	stable	NA
In_PVALB_Ch	MA0071.1	RORA	1	1	0	stable	NA
In_PVALB_Ch	MA0488.1	JUN	9	10	-1	stable	NA
In_PVALB_Ch	MA0491.2	JUND	10	9	1	stable	NA
In_PVALB_Ch	MA0609.2	CREM	21	19	2	stable	NA
In_PVALB_Ch	MA0655.1	JDP2	7	12	-5	variable	enhancing
In_PVALB_Ch	MA0658.1	LHX6	7	10	-3	stable	NA
In_PVALB_Ch	MA0834.1	ATF7	13	10	3	stable	NA
In_PVALB_Ch	MA0882.1	DLX6	22	21	1	stable	NA
In_PVALB_Ch	MA1130.1	FOSL2::JUN	8	9	-1	stable	NA
In_PVALB_Ch	MA1144.1	FOSL2::JUND	8	6	2	stable	NA
In_PVALB_Ch	MA1632.1	ATF2	13	11	2	stable	NA
In_SST	MA0018.4	CREB1	10	19	-9	variable	enhancing
In_SST	MA0507.1	POU2F2	18	14	4	stable	NA
In_SST	MA0632.2	TCFL5	23	26	-3	stable	NA
In_SST	MA0655.1	JDP2	13	12	1	stable	NA
In_SST	MA0659.2	MAFG	2	11	-9	variable	enhancing
In_SST	MA0698.1	ZBTB18	7	10	-3	stable	NA
In_SST	MA0785.1	POU2F1	20	21	-1	stable	NA
In_SST	MA1520.1	MAF	23	27	-4	stable	NA
In_SST	MA1644.1	NFYC	5	2	3	stable	NA
In_VIP	MA0830.2	TCF4	50	54	-4	stable	NA
Microglia	MA0051.1	IRF2	13	14	-1	stable	NA
Microglia	MA0076.2	ELK4	22	13	9	variable	disrupting
Microglia	MA0080.5	SPI1	18	31	-13	variable	enhancing
Microglia	MA0466.2	CEBPB	23	20	3	stable	NA
Microglia	MA0473.3	ELF1	15	9	6	variable	disrupting
Microglia	MA0475.2	FLI1	19	18	1	stable	NA
Microglia	MA0511.2	RUNX2	21	29	-8	variable	enhancing
Microglia	MA0517.1	STAT1::STAT2	18	21	-3	stable	NA
Microglia	MA0526.3	USF2	35	22	13	variable	disrupting
Microglia	MA0645.1	ETV6	18	10	8	variable	disrupting
Microglia	MA0652.1	IRF8	20	12	8	variable	disrupting
Microglia	MA0664.1	MLXIPL	19	21	-2	stable	NA
Microglia	MA0750.2	ZBTB7A	59	55	4	stable	NA
Microglia	MA0759.1	ELK3	11	10	1	stable	NA
Microglia	MA0765.2	ETV5	29	30	-1	stable	NA
Microglia	MA0836.2	CEBPD	20	15	5	variable	disrupting
Microglia	MA1418.1	IRF3	34	21	13	variable	disrupting
Microglia	MA1420.1	IRF5	8	6	2	stable	NA
Microglia	MA1483.1	ELF2	15	9	6	variable	disrupting
Microglia	MA1484.1	ETS2	24	18	6	variable	disrupting
Microglia	MA1508.1	IKZF1	11	9	2	stable	NA
Oligodendrocyte	MA0139.1	CTCF	5	5	0	stable	NA
Oligodendrocyte	MA0143.4	SOX2	11	6	5	variable	disrupting
Oligodendrocyte	MA0442.2	SOX10	4	2	2	stable	NA
Oligodendrocyte	MA0657.1	KLF13	3	0	3	stable	NA
Oligodendrocyte	MA0692.1	TFEB	3	2	1	stable	NA
Oligodendrocyte	MA0868.2	SOX8	25	20	5	variable	disrupting
OPC	MA0161.2	NFIC	1	4	-3	stable	NA
OPC	MA0671.1	NFIX	8	17	-9	variable	enhancing
OPC	MA1100.2	ASCL1	18	15	3	stable	NA
OPC	MA1643.1	NFIB	37	36	1	stable	NA

[truncated: 3 more sheets: Table S11, Table S12, Table S13]
